# Supplementary material for: N,N′-Bis(4-bromo-2-fluoro­benzyl­idene)ethane-1,2-diamine
Source: Acta Crystallogr Sect E Struct Rep Online. 2008 Sep 13;64(Pt 10):o1941–2. doi: 10.1107/S1600536808029000 (PMC2959256; doi:10.1107/S1600536808029000)
Supplement: Supplementary file 2 [file e-64-o1941-Isup2.hkl]

# 
# h,k,l, Fc-squared, Fo-squared, sigma(Fo-squared) and status flag 
# 
data_I
_shelx_title ' 42brfam   P21/c     (100K)' 
_shelx_refln_list_code          4 
_shelx_F_calc_maximum      156.69 
_exptl_crystal_F_000       420.00 
_reflns_d_resolution_high  0.6706 
 
loop_ 
 _symmetry_equiv_pos_as_xyz 
 'x, y, z' 
 '-x, y+1/2, -z+1/2' 
 '-x, -y, -z' 
 'x, -y-1/2, z-1/2' 
 
_cell_length_a     4.1981 
_cell_length_b    14.6190 
_cell_length_c    12.8861 
_cell_angle_alpha  90.000 
_cell_angle_beta  104.751 
_cell_angle_gamma  90.000 
 
_shelx_F_squared_multiplier     1.000 
 
loop_ 
 _refln_index_h 
 _refln_index_k 
 _refln_index_l 
 _refln_F_squared_calc 
 _refln_F_squared_meas 
 _refln_F_squared_sigma 
 _refln_observed_status 
   1   0   0      248.18      227.21      7.87 o 
   2   0   0     3474.61     3207.85     43.31 o 
   3   0   0      147.73      152.79     12.00 o 
   4   0   0     1916.57     1957.21     38.71 o 
   5   0   0        7.82       18.34     20.22 o 
   6   0   0      584.94      482.86    150.69 o 
   1   1   0     5433.69     5316.57     40.38 o 
   2   1   0      185.22      210.28      8.63 o 
   3   1   0        1.03        3.58      5.56 o 
   4   1   0       48.87       39.75      9.40 o 
   5   1   0       39.29       13.08     14.77 o 
   6   1   0      131.78      114.80     24.75 o 
   0   2   0     2772.41     3008.51     49.49 o 
   1   2   0      644.14      619.53      7.16 o 
   2   2   0     8162.49     7430.67     57.78 o 
   3   2   0        3.96        6.39      5.79 o 
   4   2   0     1179.26     1172.22     19.63 o 
   5   2   0      472.51      517.16     22.98 o 
   6   2   0      251.81      224.43     30.88 o 
   1   3   0      358.58      381.81      5.59 o 
   2   3   0       13.33       24.50      4.96 o 
   3   3   0      484.36      462.76     13.05 o 
   4   3   0      282.52      294.06     14.26 o 
   5   3   0        9.44       16.88     16.31 o 
   0   4   0    10353.67    10928.16     99.30 o 
   1   4   0      828.47      841.30      9.02 o 
   2   4   0     9772.98     9335.90     67.40 o 
   3   4   0       83.17       71.32      8.26 o 
   4   4   0     2366.36     2398.60     37.78 o 
   5   4   0        1.71      -15.11     15.49 o 
   1   5   0     1979.52     1905.54     16.03 o 
   2   5   0       78.11       95.15     10.13 o 
   3   5   0     1749.07     1689.91     25.45 o 
   4   5   0       63.02       56.92     13.45 o 
   5   5   0      297.92      308.35     22.92 o 
   0   6   0     3558.67     3690.25     33.35 o 
   1   6   0       46.28       39.06      3.94 o 
   2   6   0     3795.44     3498.28     33.15 o 
   3   6   0      379.67      394.02     14.53 o 
   4   6   0      658.94      637.51     25.77 o 
   5   6   0       47.13       53.97     18.72 o 
   1   7   0     1216.74     1058.13     13.29 o 
   2   7   0     1235.47     1289.19     19.82 o 
   3   7   0      698.27      721.39     23.04 o 
   4   7   0        3.00       -4.31     14.43 o 
   5   7   0      328.15      321.25     30.24 o 
   0   8   0     9824.42    10822.63     89.83 o 
   1   8   0        2.92       -7.86      3.93 o 
   2   8   0     2363.95     2230.84     26.72 o 
   3   8   0        3.20       -5.71      9.96 o 
   4   8   0      904.10      878.19     31.58 o 
   5   8   0        4.53       13.41     17.72 o 
   1   9   0     4474.41     4310.93     34.38 o 
   2   9   0       18.13       20.26      6.69 o 
   3   9   0     1649.31     1621.85     34.66 o 
   4   9   0       82.90       68.66     18.09 o 
   5   9   0      324.76      323.05     26.71 o 
   0  10   0     1061.86     1054.83     21.36 o 
   1  10   0      438.28      459.88     11.66 o 
   2  10   0      809.90      788.64     17.46 o 
   3  10   0        6.05        9.07     13.00 o 
   4  10   0      418.00      423.48     28.08 o 
   5  10   0        8.85       13.77     21.19 o 
   1  11   0     2692.71     2582.30     31.67 o 
   2  11   0       15.30       25.28      7.97 o 
   3  11   0     1190.60     1177.64     36.32 o 
   4  11   0       77.80       84.59     21.35 o 
   5  11   0      159.61      145.27     25.26 o 
   0  12   0      166.74      170.22     12.82 o 
   1  12   0        0.04       -6.54      7.17 o 
   2  12   0      794.42      762.76     21.25 o 
   3  12   0       16.24       31.75     13.24 o 
   4  12   0      609.36      635.13     45.99 o 
   5  12   0        8.06        1.23     23.96 o 
   1  13   0     2390.25     2200.40     30.89 o 
   2  13   0        0.93      -10.50      9.64 o 
   3  13   0     1759.00     1664.66     40.17 o 
   4  13   0       66.93       55.56     26.34 o 
   0  14   0      228.58      257.68     20.20 o 
   1  14   0        7.77       18.16      8.63 o 
   2  14   0      122.26      104.57     14.35 o 
   3  14   0       41.61       75.36     18.19 o 
   4  14   0       22.51      -10.23     25.42 o 
   1  15   0     2570.28     2443.70     42.15 o 
   2  15   0       88.71       88.40     14.90 o 
   3  15   0      591.62      571.00     35.57 o 
   4  15   0       33.15       49.16     28.93 o 
   0  16   0       28.87       54.34     23.71 o 
   1  16   0        3.34       24.83     15.52 o 
   2  16   0       86.04       98.08     15.95 o 
   3  16   0       44.37       27.41     20.70 o 
   4  16   0        0.64      -22.79     28.88 o 
   1  17   0     1572.71     1537.04     47.55 o 
   2  17   0       12.39        8.44     15.53 o 
   3  17   0      641.59      693.77     39.50 o 
   0  18   0        3.81       25.50     25.77 o 
   1  18   0      154.36      170.81     25.25 o 
   2  18   0       66.84       82.51     23.69 o 
   3  18   0        3.09       18.72     31.45 o 
   1  19   0     1017.17     1035.87     45.49 o 
   2  19   0       91.90       72.30     27.87 o 
   0  20   0       61.80      104.92     32.25 o 
   1  20   0       52.88       45.62     28.60 o 
   2  20   0       26.06       -3.27     27.64 o 
   1  21   0      612.41      567.05     56.73 o 
  -6   1   1      186.34      209.27     35.38 o 
  -5   1   1     1295.24     1530.39     38.35 o 
  -4   1   1     1032.13     1053.10     26.16 o 
  -3   1   1     2589.29     2444.65     30.84 o 
  -2   1   1     1439.47     1337.03     15.86 o 
  -1   1   1     1859.53     1702.47     15.18 o 
   0   1   1      972.14      978.80     35.90 o 
   1   1   1    24438.71    22748.73    152.06 o 
   2   1   1      702.12      650.07      9.34 o 
   3   1   1     3264.00     3064.27     30.71 o 
   4   1   1      231.32      229.04     14.01 o 
   5   1   1      767.49      841.06     28.06 o 
  -6   2   1       11.73       26.37     20.24 o 
  -5   2   1        1.67        4.57     14.75 o 
  -4   2   1      110.67      113.18     14.47 o 
  -3   2   1      590.26      656.79     17.02 o 
  -2   2   1       50.68       41.08      4.81 o 
  -1   2   1     3090.76     3070.11     21.61 o 
   0   2   1       41.87       41.56      2.14 o 
   1   2   1     2234.50     2080.97     16.07 o 
   2   2   1      223.43      244.14      6.52 o 
   3   2   1       73.30       82.72      8.95 o 
   4   2   1      124.07      122.22     13.36 o 
   5   2   1       67.38       43.88     16.88 o 
  -6   3   1       68.67       40.52     22.05 o 
  -5   3   1      195.85      261.38     17.99 o 
  -4   3   1      676.82      718.99     20.35 o 
  -3   3   1     2899.87     2785.35     32.38 o 
  -2   3   1     3306.68     3328.82     26.98 o 
  -1   3   1    20196.78    19538.56    117.94 o 
   0   3   1      734.36      803.00      8.86 o 
   1   3   1     6248.09     5795.25     35.80 o 
   2   3   1      162.05      179.20      6.83 o 
   3   3   1     4514.23     4393.46     42.05 o 
   4   3   1      220.24      232.22     18.31 o 
   5   3   1      509.62      564.36     27.45 o 
  -6   4   1       21.72       14.11     20.91 o 
  -5   4   1       28.13       15.86     13.55 o 
  -4   4   1        3.09        7.62      9.36 o 
  -3   4   1      187.20      204.53      8.80 o 
  -2   4   1     4452.15     4312.37     32.27 o 
  -1   4   1     1434.61     1436.66     12.61 o 
   0   4   1      747.39      781.08     12.21 o 
   1   4   1       15.21       27.12      3.32 o 
   2   4   1      937.18      876.54     14.17 o 
   3   4   1       78.19       56.37      8.49 o 
   4   4   1      251.51      264.13     16.82 o 
   5   4   1        1.69       15.64     17.86 o 
  -5   5   1      340.86      397.18     22.78 o 
  -4   5   1      686.82      726.13     22.26 o 
  -3   5   1     1674.66     1598.09     24.92 o 
  -2   5   1      727.25      700.97     13.95 o 
  -1   5   1     7687.04     7495.45     48.27 o 
   0   5   1     2334.64     2556.91     20.78 o 
   1   5   1     3757.20     3512.30     25.33 o 
   2   5   1      774.39      781.23     14.75 o 
   3   5   1     2922.29     2790.08     36.97 o 
   4   5   1       69.39       43.18     12.49 o 
   5   5   1      438.45      490.21     28.32 o 
  -5   6   1      241.94      223.69     20.83 o 
  -4   6   1      282.20      284.27     19.94 o 
  -3   6   1        6.57        6.85      7.80 o 
  -2   6   1      546.93      561.06     15.25 o 
  -1   6   1     3293.98     3501.11     27.83 o 
   0   6   1     5248.25     5755.49     36.88 o 
   1   6   1     1966.52     1910.66     17.05 o 
   2   6   1      339.03      334.37      9.87 o 
   3   6   1      651.77      651.65     18.32 o 
   4   6   1      393.75      413.51     27.63 o 
   5   6   1       17.35       17.57     19.84 o 
  -5   7   1      317.92      291.05     24.11 o 
  -4   7   1      217.93      215.41     19.77 o 
  -3   7   1     2707.82     2621.91     38.70 o 
  -2   7   1     1139.42     1064.30     14.27 o 
  -1   7   1     2485.83     2303.43     21.90 o 
   0   7   1       19.33       13.84      3.25 o 
   1   7   1     5181.76     4996.72     37.87 o 
   2   7   1     1090.67     1150.68     19.73 o 
   3   7   1     1792.56     1726.18     29.35 o 
   4   7   1      128.13      148.78     17.87 o 
   5   7   1      503.37      481.75     29.50 o 
  -5   8   1      105.78       98.87     22.56 o 
  -4   8   1      701.19      725.56     29.14 o 
  -3   8   1      150.30      150.26     13.31 o 
  -2   8   1     2446.40     2435.33     26.15 o 
  -1   8   1     1594.14     1528.13     18.09 o 
   0   8   1     2878.42     3094.95     23.63 o 
   1   8   1      134.65      148.49      6.53 o 
   2   8   1     1799.79     1693.58     26.28 o 
   3   8   1      394.23      405.05     17.91 o 
   4   8   1      749.99      720.79     33.27 o 
   5   8   1        1.05       11.00     21.61 o 
  -5   9   1      290.55      328.84     29.18 o 
  -4   9   1      245.81      296.73     23.65 o 
  -3   9   1      341.61      345.29     18.93 o 
  -2   9   1      114.50      131.84      8.40 o 
  -1   9   1     1985.02     1807.09     20.42 o 
   0   9   1     2073.87     2269.51     20.34 o 
   1   9   1     2538.43     2458.10     24.49 o 
   2   9   1        7.73       21.72      6.92 o 
   3   9   1      645.29      673.93     23.97 o 
   4   9   1       35.56       53.03     17.29 o 
   5   9   1      165.69      202.42     28.12 o 
  -5  10   1      238.04      280.58     29.22 o 
  -4  10   1      338.20      384.86     27.02 o 
  -3  10   1      797.59      779.69     40.61 o 
  -2  10   1     1099.02     1072.20     19.49 o 
  -1  10   1      172.19      165.10      8.11 o 
   0  10   1     3409.25     3439.25     29.84 o 
   1  10   1      800.05      798.21     17.02 o 
   2  10   1     1357.36     1333.07     22.24 o 
   3  10   1       23.09       17.64     15.39 o 
   4  10   1      929.34      967.03     38.01 o 
   5  10   1        3.43       19.50     24.33 o 
  -5  11   1       18.82      -13.67     23.61 o 
  -4  11   1        3.85      -17.10     17.87 o 
  -3  11   1      754.89      772.20     31.65 o 
  -2  11   1      491.25      531.52     20.01 o 
  -1  11   1     1757.35     1705.02     25.35 o 
   0  11   1      446.20      507.51     12.03 o 
   1  11   1     1141.29     1083.69     23.35 o 
   2  11   1       41.01       51.13      9.15 o 
   3  11   1      274.93      252.08     23.07 o 
   4  11   1       31.95       30.82     19.11 o 
   5  11   1      200.95      196.71     31.29 o 
  -5  12   1      113.99      168.19     29.13 o 
  -4  12   1      242.72      261.34     28.64 o 
  -3  12   1      566.69      544.79     34.81 o 
  -2  12   1     2749.18     2672.63     38.14 o 
  -1  12   1     1098.20     1013.69     19.65 o 
   0  12   1     2062.38     2230.24     29.46 o 
   1  12   1       78.91       75.43      9.25 o 
   2  12   1     3501.61     3388.77     41.91 o 
   3  12   1      114.89      104.49     20.15 o 
   4  12   1      403.41      491.57     32.53 o 
  -4  13   1        9.68       14.56     23.81 o 
  -3  13   1      150.55      146.50     24.43 o 
  -2  13   1        0.75       23.01     10.10 o 
  -1  13   1      757.49      759.68     20.43 o 
   0  13   1      130.17      151.95     13.88 o 
   1  13   1        7.78       -4.22      7.18 o 
   2  13   1      154.66      216.01     14.62 o 
   3  13   1       63.67       64.86     20.10 o 
   4  13   1       23.73       18.99     22.23 o 
  -4  14   1      424.71      501.18     47.41 o 
  -3  14   1      604.89      617.01     30.71 o 
  -2  14   1     1009.27      950.20     26.51 o 
  -1  14   1      131.96      176.51     14.27 o 
   0  14   1     2710.39     2765.07     39.23 o 
   1  14   1      600.74      577.52     19.91 o 
   2  14   1     1008.09     1066.14     28.26 o 
   3  14   1        1.30       10.48     19.54 o 
   4  14   1      682.72      727.50     54.76 o 
  -4  15   1        5.79       43.91     27.93 o 
  -3  15   1      123.33      139.04     21.41 o 
  -2  15   1        0.75       20.25     11.99 o 
  -1  15   1       13.82        8.30     11.01 o 
   0  15   1       88.97       93.28     11.83 o 
   1  15   1       34.11       22.41     11.68 o 
   2  15   1       19.88       42.43     13.78 o 
   3  15   1      128.13      153.37     25.19 o 
   4  15   1        5.66       -9.87     24.54 o 
  -4  16   1      433.58      447.64     42.81 o 
  -3  16   1       96.57       96.44     23.12 o 
  -2  16   1      921.58      933.16     32.06 o 
  -1  16   1      598.51      561.62     33.21 o 
   0  16   1      988.61     1068.42     37.13 o 
   1  16   1      178.62      164.95     20.26 o 
   2  16   1     1753.66     1740.88     43.72 o 
   3  16   1      107.02      125.49     24.34 o 
   4  16   1      358.36      400.16     39.40 o 
  -3  17   1        8.55        5.71     20.65 o 
  -2  17   1        1.03        9.15     16.14 o 
  -1  17   1       24.49       15.97     18.43 o 
   0  17   1       45.96       61.23     18.02 o 
   1  17   1       10.07        4.37     16.50 o 
   2  17   1        2.80       14.87     15.77 o 
   3  17   1        2.61       18.16     21.48 o 
  -3  18   1      361.67      378.76     47.64 o 
  -2  18   1      489.65      552.10     33.25 o 
  -1  18   1      125.48      121.14     26.03 o 
   0  18   1     1586.35     1604.80     70.09 o 
   1  18   1        3.93       14.87     19.77 o 
   2  18   1      840.35      796.33     40.00 o 
   3  18   1      129.18      158.65     42.20 o 
  -3  19   1        3.78      -32.53     48.29 o 
  -2  19   1        5.92       48.37     27.18 o 
  -1  19   1      100.88       92.63     26.04 o 
   0  19   1        5.76       28.08     19.56 o 
   1  19   1       21.93       35.58     21.79 o 
   2  19   1       11.96        7.59     26.17 o 
  -2  20   1      146.04      160.59     33.29 o 
  -1  20   1      137.27      119.07     30.93 o 
   0  20   1      682.32      777.43     60.34 o 
   1  20   1       71.06       72.99     29.33 o 
   2  20   1      502.64      642.71     46.78 o 
  -1  21   1       22.89       21.98     35.22 o 
   0  21   1       13.28        1.71     24.98 o 
   1  21   1      120.36      122.14     40.83 o 
  -5   0   2      424.75      512.88     61.70 o 
  -4   0   2     1460.90     1421.75     40.91 o 
  -3   0   2     2858.26     2624.88     57.86 o 
  -2   0   2     2801.17     2495.40     30.80 o 
  -1   0   2     6220.65     5749.22     55.74 o 
   0   0   2     5165.80     4962.97     88.37 o 
   1   0   2     4023.17     3604.36     39.86 o 
   2   0   2     6830.93     6628.39     84.95 o 
   3   0   2      338.71      354.13     19.72 o 
   4   0   2     1990.60     2029.66     56.11 o 
   5   0   2      458.96      550.18     37.08 o 
  -6   1   2       24.42       39.79     39.87 o 
  -5   1   2       12.17       -9.02     24.62 o 
  -4   1   2        0.32       -4.49      9.63 o 
  -3   1   2        2.32       -2.80      6.58 o 
  -2   1   2        0.88       -1.58      3.48 o 
  -1   1   2     2124.66     1981.43     15.20 o 
   0   1   2     2092.51     2177.62     20.03 o 
   1   1   2       76.39       71.41      4.09 o 
   2   1   2        0.36        9.82      5.07 o 
   3   1   2      374.41      411.74     12.55 o 
   4   1   2        0.15      -14.60     12.54 o 
   5   1   2       41.06       55.55     18.03 o 
  -6   2   2       95.85       96.02     46.34 o 
  -5   2   2      843.82      848.64     39.00 o 
  -4   2   2      827.79      808.92     23.41 o 
  -3   2   2     3664.51     3586.73     40.34 o 
  -2   2   2     2195.07     2055.07     20.22 o 
  -1   2   2    24552.06    23300.78    142.22 o 
   0   2   2     1451.31     1553.39     12.76 o 
   1   2   2     3019.92     2850.59     21.45 o 
   2   2   2     3953.49     3656.27     32.56 o 
   3   2   2     1635.73     1537.19     22.68 o 
   4   2   2      671.86      691.77     23.95 o 
   5   2   2      309.71      338.33     24.69 o 
  -6   3   2       62.26       88.02     23.50 o 
  -5   3   2       13.53      -15.39     16.67 o 
  -4   3   2       69.81       68.69     14.22 o 
  -3   3   2       67.54       60.48      8.63 o 
  -2   3   2     6353.11     6415.48     55.36 o 
  -1   3   2      200.86      208.46      4.53 o 
   0   3   2        3.72        5.00      2.15 o 
   1   3   2      569.65      489.72      7.46 o 
   2   3   2      546.12      652.01     26.13 o 
   3   3   2       34.63       37.63      8.13 o 
   4   3   2       58.41       34.64     13.38 o 
   5   3   2        2.85        0.86     18.80 o 
  -6   4   2      117.85      106.45     24.51 o 
  -5   4   2      463.07      469.01     36.76 o 
  -4   4   2      151.53      172.26     14.63 o 
  -3   4   2     1648.28     1552.66     22.85 o 
  -2   4   2     2883.60     2819.80     26.59 o 
  -1   4   2      486.59      387.42      6.16 o 
   0   4   2     9510.51    10304.22     59.17 o 
   1   4   2     6635.01     6207.21     40.21 o 
   2   4   2     1277.23     1205.14     17.23 o 
   3   4   2      909.19      834.61     16.54 o 
   4   4   2     2602.15     2674.32     45.89 o 
   5   4   2      109.81      109.66     22.19 o 
  -6   5   2       63.42       40.19     29.75 o 
  -5   5   2       40.73       37.18     16.24 o 
  -4   5   2      603.08      607.74     23.60 o 
  -3   5   2        2.50       -1.62      5.75 o 
  -2   5   2     1169.59     1288.06     14.93 o 
  -1   5   2     3767.42     3683.21     27.12 o 
   0   5   2     2599.08     2769.24     18.51 o 
   1   5   2      667.35      670.80      9.55 o 
   2   5   2      841.28      882.47     16.93 o 
   3   5   2      822.48      838.29     18.36 o 
   4   5   2       14.69        3.37     13.87 o 
   5   5   2      178.41      148.20     25.40 o 
  -5   6   2      339.31      282.78     22.80 o 
  -4   6   2      291.00      255.48     21.21 o 
  -3   6   2     3564.66     3512.61     67.63 o 
  -2   6   2     2442.56     2359.18     22.92 o 
  -1   6   2     6277.96     6283.49     43.53 o 
   0   6   2     2179.40     2372.51     17.23 o 
   1   6   2     2196.43     2208.69     19.66 o 
   2   6   2     2697.55     2553.27     29.66 o 
   3   6   2     1575.75     1489.07     27.22 o 
   4   6   2      230.62      257.98     21.96 o 
   5   6   2       29.90       59.57     23.14 o 
  -5   7   2       16.10       32.21     19.68 o 
  -4   7   2      950.94      986.44     32.27 o 
  -3   7   2      598.78      611.01     17.70 o 
  -2   7   2     1099.35     1084.28     14.22 o 
  -1   7   2      308.37      311.75      7.77 o 
   0   7   2     2412.51     2683.47     20.76 o 
   1   7   2     3630.44     3573.40     28.99 o 
   2   7   2     2175.00     2154.62     24.05 o 
   3   7   2       70.40       76.98     11.51 o 
   4   7   2       69.66       86.57     16.75 o 
   5   7   2      104.51       71.54     25.59 o 
  -5   8   2      190.55      218.39     28.41 o 
  -4   8   2      232.04      233.04     21.99 o 
  -3   8   2      679.80      658.32     20.74 o 
  -2   8   2      714.25      743.96     13.98 o 
  -1   8   2     1842.55     1760.55     19.02 o 
   0   8   2     2495.25     2719.34     22.21 o 
   1   8   2     1209.11     1150.09     14.56 o 
   2   8   2     2144.80     2004.96     25.18 o 
   3   8   2       92.43       79.51     14.59 o 
   4   8   2      397.06      430.24     35.19 o 
   5   8   2      205.55      211.45     36.32 o 
  -5   9   2       27.06       48.45     23.77 o 
  -4   9   2      324.81      328.15     29.97 o 
  -3   9   2       67.53       70.06     10.93 o 
  -2   9   2     1954.74     1837.70     24.03 o 
  -1   9   2     1475.60     1451.41     18.02 o 
   0   9   2     1447.27     1483.11     16.44 o 
   1   9   2     3331.51     3124.01     28.10 o 
   2   9   2       93.63      103.95      9.05 o 
   3   9   2      475.91      490.74     31.51 o 
   4   9   2      232.13      247.79     21.18 o 
   5   9   2      259.47      258.90     32.19 o 
  -5  10   2      527.54      559.39     41.99 o 
  -4  10   2      359.01      319.15     26.73 o 
  -3  10   2      272.07      274.58     17.39 o 
  -2  10   2      615.22      646.05     15.52 o 
  -1  10   2      747.83      706.85     13.43 o 
   0  10   2      661.15      689.59     12.06 o 
   1  10   2     1952.91     1820.53     21.92 o 
   2  10   2      468.95      477.47     18.37 o 
   3  10   2      641.26      641.00     27.72 o 
   4  10   2      261.48      297.76     28.56 o 
   5  10   2       61.76       62.93     28.36 o 
  -5  11   2      139.21      151.55     29.52 o 
  -4  11   2      881.21      916.09     53.79 o 
  -3  11   2      516.52      540.61     26.15 o 
  -2  11   2     1682.42     1662.10     25.98 o 
  -1  11   2     1750.04     1626.09     24.98 o 
   0  11   2     2049.83     2084.94     22.66 o 
   1  11   2      440.14      419.91     12.73 o 
   2  11   2     1309.08     1280.37     23.35 o 
   3  11   2     1394.54     1396.06     59.61 o 
   4  11   2      349.47      338.85     25.21 o 
   5  11   2      232.98      216.47     36.01 o 
  -5  12   2       46.84       39.40     27.42 o 
  -4  12   2        7.43        9.38     20.72 o 
  -3  12   2       69.24       58.75     14.95 o 
  -2  12   2       17.87       33.21      9.99 o 
  -1  12   2      220.45      224.96     12.79 o 
   0  12   2     1413.28     1509.84     20.94 o 
   1  12   2      106.16       88.79      9.63 o 
   2  12   2      169.95      191.10     13.24 o 
   3  12   2      201.45      179.80     23.64 o 
   4  12   2        2.27       -6.15     18.99 o 
  -4  13   2      384.86      402.47     35.99 o 
  -3  13   2      320.59      346.96     23.64 o 
  -2  13   2     1429.84     1415.03     37.04 o 
  -1  13   2      637.04      697.30     20.03 o 
   0  13   2      902.34      917.36     21.46 o 
   1  13   2     1299.88     1249.69     23.76 o 
   2  13   2      879.50      870.90     24.71 o 
   3  13   2      796.28      808.73     43.22 o 
   4  13   2       24.68       -4.36     21.50 o 
  -4  14   2        2.61      -25.57     23.86 o 
  -3  14   2      116.14      128.45     19.73 o 
  -2  14   2      248.94      292.09     23.00 o 
  -1  14   2       13.87       13.22      8.89 o 
   0  14   2      484.97      545.85     25.81 o 
   1  14   2      371.06      367.71     16.37 o 
   2  14   2       18.44       22.01     12.64 o 
   3  14   2       84.68       96.37     22.15 o 
   4  14   2        9.47       -2.39     23.40 o 
  -4  15   2      594.11      606.23     44.68 o 
  -3  15   2      390.86      414.78     28.29 o 
  -2  15   2     1054.56     1021.40     30.64 o 
  -1  15   2     1308.17     1226.07     29.91 o 
   0  15   2     1567.76     1749.65     37.39 o 
   1  15   2     1197.69     1160.08     27.52 o 
   2  15   2      791.17      793.23     31.61 o 
   3  15   2      550.79      546.27     32.83 o 
   4  15   2       85.97       27.99     24.59 o 
  -4  16   2        3.09        8.20     27.77 o 
  -3  16   2        0.01        0.70     20.54 o 
  -2  16   2       26.89       51.27     15.76 o 
  -1  16   2        4.91       -0.83     13.33 o 
   0  16   2      134.77      172.44     19.99 o 
   1  16   2        0.46       19.64     15.67 o 
   2  16   2       23.77       51.36     16.05 o 
   3  16   2        0.43        6.66     19.91 o 
  -3  17   2      227.78      289.76     33.07 o 
  -2  17   2      941.13      998.74     36.48 o 
  -1  17   2      305.95      310.67     29.15 o 
   0  17   2      795.91      851.45     35.14 o 
   1  17   2      443.08      496.98     29.77 o 
   2  17   2       72.21       50.03     17.34 o 
   3  17   2      440.38      461.33     32.23 o 
  -3  18   2        8.64        7.77     25.05 o 
  -2  18   2        0.23       20.79     19.29 o 
  -1  18   2       18.18       19.74     21.33 o 
   0  18   2        0.62        6.76     17.28 o 
   1  18   2        4.57       -1.09     17.86 o 
   2  18   2        2.67      -13.93     21.42 o 
   3  18   2        5.27      -19.10     23.67 o 
  -3  19   2      279.11      249.63     40.26 o 
  -2  19   2      562.89      557.80     45.76 o 
  -1  19   2      310.22      313.35     36.37 o 
   0  19   2      752.81      803.94     41.30 o 
   1  19   2      457.01      471.80     34.90 o 
   2  19   2      159.29      123.22     31.44 o 
  -2  20   2       16.32       38.25     28.10 o 
  -1  20   2       21.81       22.47     27.59 o 
   0  20   2       26.93       69.45     26.75 o 
   1  20   2      140.81      171.12     40.72 o 
   2  20   2       68.73       27.61     32.63 o 
  -1  21   2       68.43       69.38     38.18 o 
   0  21   2      119.00      103.24     29.11 o 
   1  21   2      221.99      227.69     45.06 o 
  -5   1   3       75.25      112.88     28.66 o 
  -4   1   3     1964.03     1994.13     32.94 o 
  -3   1   3      768.82      728.07     14.93 o 
  -2   1   3     5283.42     4898.19     36.17 o 
  -1   1   3     1358.85     1258.21     11.40 o 
   0   1   3    21380.56    21794.09    155.01 o 
   1   1   3      132.27      128.66      5.42 o 
   2   1   3     4585.69     4160.88     44.27 o 
   3   1   3      744.88      759.54     18.28 o 
   4   1   3      866.34      887.50     27.77 o 
   5   1   3      378.74      356.96     29.82 o 
  -5   2   3       12.61       26.55     24.85 o 
  -4   2   3        8.07        8.96     10.14 o 
  -3   2   3       15.07        6.82      6.20 o 
  -2   2   3      143.22      164.20      6.49 o 
  -1   2   3     2309.88     2254.00     16.42 o 
   0   2   3      195.90      212.58      6.07 o 
   1   2   3        2.81       -2.02      3.46 o 
   2   2   3       76.56      115.52     13.66 o 
   3   2   3      246.78      270.97     13.60 o 
   4   2   3       98.01       72.76     16.34 o 
   5   2   3        6.40      -22.66     20.91 o 
  -6   3   3      281.88      167.08     47.97 o 
  -5   3   3       42.40       64.60     28.12 o 
  -4   3   3     1813.95     1899.77     41.42 o 
  -3   3   3       17.69       11.36      7.07 o 
  -2   3   3     6897.02     6531.63     45.51 o 
  -1   3   3     1549.50     1543.42     13.19 o 
   0   3   3    12430.11    12964.18     80.98 o 
   1   3   3     4733.65     4663.27     34.39 o 
   2   3   3     4494.93     4184.93     38.98 o 
   3   3   3      435.99      471.68     15.75 o 
   4   3   3      740.15      743.62     31.23 o 
   5   3   3      213.30      164.68     26.71 o 
  -6   4   3        1.60      -12.94     26.77 o 
  -5   4   3       57.81       69.34     21.48 o 
  -4   4   3       25.35       29.99     12.61 o 
  -3   4   3      786.28      754.35     12.45 o 
  -2   4   3       20.85       28.88      4.50 o 
  -1   4   3      593.10      568.87      8.35 o 
   0   4   3      552.50      584.19      6.94 o 
   1   4   3      904.28      857.50     10.40 o 
   2   4   3      835.79      840.45     13.24 o 
   3   4   3      398.26      400.71     15.13 o 
   4   4   3      115.38       95.88     16.79 o 
   5   4   3       58.82       36.58     23.47 o 
  -6   5   3      294.10      267.26     25.13 o 
  -5   5   3       23.73       22.40     30.73 o 
  -4   5   3     1678.79     1719.79     40.87 o 
  -3   5   3      130.17      126.66      7.25 o 
  -2   5   3     7155.40     6939.24     51.42 o 
  -1   5   3     2303.71     2349.18     22.42 o 
   0   5   3     5708.64     5843.48     33.68 o 
   1   5   3      258.75      244.18      6.55 o 
   2   5   3     2790.10     2646.20     25.73 o 
   3   5   3      300.33      293.43     13.74 o 
   4   5   3     1031.37      989.28     40.79 o 
   5   5   3      136.75       93.87     25.31 o 
  -5   6   3      317.20      300.75     25.85 o 
  -4   6   3       30.79       18.86     12.66 o 
  -3   6   3     3087.03     3059.67     37.46 o 
  -2   6   3       76.29       85.87      6.59 o 
  -1   6   3      646.69      574.60      9.27 o 
   0   6   3      448.36      464.41      9.43 o 
   1   6   3     1155.21     1105.15     13.38 o 
   2   6   3      190.93      211.29      9.56 o 
   3   6   3      559.02      564.22     19.31 o 
   4   6   3       38.37       28.94     17.08 o 
   5   6   3      124.43       93.97     26.43 o 
  -5   7   3        0.95        6.34     18.35 o 
  -4   7   3      440.83      497.70     36.40 o 
  -3   7   3      939.31      924.47     21.95 o 
  -2   7   3     3150.41     2892.61     28.08 o 
  -1   7   3        4.13        3.96      3.87 o 
   0   7   3     2324.77     2452.51     17.86 o 
   1   7   3      980.51      946.17     12.86 o 
   2   7   3     4486.31     4223.94     41.43 o 
   3   7   3     1108.78     1069.94     27.95 o 
   4   7   3      451.11      457.49     37.73 o 
   5   7   3       94.08       76.82     26.55 o 
  -5   8   3      348.90      307.23     28.63 o 
  -4   8   3      254.65      251.08     21.90 o 
  -3   8   3      714.60      726.87     18.56 o 
  -2   8   3       29.57       40.33      5.71 o 
  -1   8   3     2318.23     2130.52     21.81 o 
   0   8   3        3.88        6.62      3.51 o 
   1   8   3     1585.49     1499.14     17.62 o 
   2   8   3     2575.00     2486.23     29.90 o 
   3   8   3     1711.96     1632.13     32.12 o 
   4   8   3       53.58       34.68     19.21 o 
   5   8   3      121.33      101.70     34.34 o 
  -5   9   3        2.85       -5.48     22.21 o 
  -4   9   3     1507.20     1556.53     42.18 o 
  -3   9   3        4.70        8.18      9.57 o 
  -2   9   3      956.67      872.50     17.01 o 
  -1   9   3      807.10      746.69     12.52 o 
   0   9   3     4412.70     4703.15     32.70 o 
   1   9   3       22.95       18.01      5.32 o 
   2   9   3      412.66      427.91     14.22 o 
   3   9   3      152.67      161.91     16.28 o 
   4   9   3      262.14      295.48     40.13 o 
   5   9   3       51.10       51.12     27.63 o 
  -5  10   3      547.52      492.25     36.42 o 
  -4  10   3        1.14       19.81     17.90 o 
  -3  10   3     1260.15     1226.05     29.35 o 
  -2  10   3        6.69        9.50      7.19 o 
  -1  10   3     3743.40     3601.46     36.66 o 
   0  10   3      402.95      437.26      9.68 o 
   1  10   3     2911.98     2811.42     27.38 o 
   2  10   3        7.53       12.26      7.99 o 
   3  10   3      246.17      221.22     18.37 o 
   4  10   3      297.24      270.79     31.72 o 
   5  10   3      258.32      259.24     35.82 o 
  -5  11   3       30.51       31.42     25.42 o 
  -4  11   3      210.36      218.06     25.50 o 
  -3  11   3      194.48      170.72     17.06 o 
  -2  11   3     1276.66     1156.69     22.26 o 
  -1  11   3       14.94       23.05      6.71 o 
   0  11   3      327.12      360.76     10.42 o 
   1  11   3     2155.79     2101.96     24.77 o 
   2  11   3      531.76      547.88     17.14 o 
   3  11   3       28.53       28.63     15.32 o 
   4  11   3      470.29      416.55     34.35 o 
  -5  12   3      124.71      140.11     30.66 o 
  -4  12   3        1.20      -12.85     19.47 o 
  -3  12   3     1722.78     1643.07     39.39 o 
  -2  12   3      244.10      256.29     15.28 o 
  -1  12   3     2974.73     2808.41     41.04 o 
   0  12   3      872.76      931.82     16.84 o 
   1  12   3     1546.60     1394.15     24.29 o 
   2  12   3      519.81      556.89     18.87 o 
   3  12   3     1089.60     1035.04     32.64 o 
   4  12   3      188.96      130.42     31.33 o 
  -5  13   3       87.74       74.46     31.08 o 
  -4  13   3      205.66      188.23     29.27 o 
  -3  13   3        1.19       12.30     14.70 o 
  -2  13   3      135.62      133.47     15.01 o 
  -1  13   3       38.05       35.66     10.10 o 
   0  13   3      283.47      310.72     16.41 o 
   1  13   3       14.85        2.43      8.36 o 
   2  13   3      149.51      154.35     13.81 o 
   3  13   3       46.91       67.93     18.97 o 
   4  13   3      133.69      153.24     34.14 o 
  -4  14   3        2.85      -20.13     23.99 o 
  -3  14   3     1321.45     1330.79     62.37 o 
  -2  14   3       60.76       50.37     14.19 o 
  -1  14   3     1643.73     1610.57     33.15 o 
   0  14   3       18.24       16.91      9.97 o 
   1  14   3     2094.36     2047.33     33.78 o 
   2  14   3      300.05      298.44     18.19 o 
   3  14   3      792.81      787.16     33.96 o 
   4  14   3      135.49       88.71     33.43 o 
  -4  15   3        7.53       28.95     31.74 o 
  -3  15   3       30.19       47.06     19.51 o 
  -2  15   3      134.74      130.21     17.37 o 
  -1  15   3      160.98      142.00     18.58 o 
   0  15   3       20.97       21.54     12.41 o 
   1  15   3        3.99        8.91     12.74 o 
   2  15   3      234.46      214.48     21.27 o 
   3  15   3       17.66       31.99     18.02 o 
   4  15   3       23.93       52.79     33.85 o 
  -4  16   3       13.28        7.94     32.02 o 
  -3  16   3      728.39      723.60     42.02 o 
  -2  16   3      158.49      172.09     19.61 o 
  -1  16   3     1424.42     1333.95     50.11 o 
   0  16   3      340.02      419.57     26.47 o 
   1  16   3     1568.73     1524.47     42.41 o 
   2  16   3      159.81      179.96     18.97 o 
   3  16   3      700.65      734.82     34.65 o 
  -3  17   3        0.62        7.88     22.66 o 
  -2  17   3        1.31       -3.96     16.44 o 
  -1  17   3       29.21       11.68     19.73 o 
   0  17   3        7.22       23.76     18.61 o 
   1  17   3       82.20      128.47     21.04 o 
   2  17   3       16.00       37.95     18.33 o 
   3  17   3        5.77       13.15     23.06 o 
  -3  18   3      261.00      299.04     42.01 o 
  -2  18   3       25.16       39.95     20.65 o 
  -1  18   3     1433.09     1408.96     54.29 o 
   0  18   3      191.49      234.47     28.76 o 
   1  18   3     1143.36     1199.30     50.14 o 
   2  18   3       43.96       55.26     27.20 o 
   3  18   3       33.94       56.67     29.34 o 
  -3  19   3       40.62       53.12     33.50 o 
  -2  19   3        5.15      -11.38     25.30 o 
  -1  19   3        1.40      -12.90     23.69 o 
   0  19   3       40.42       78.88     25.15 o 
   1  19   3       14.98       46.35     25.26 o 
   2  19   3        8.58       -9.72     25.48 o 
  -2  20   3      146.70      168.15     33.62 o 
  -1  20   3      973.26     1009.83    132.05 o 
   0  20   3       93.33       87.23     27.42 o 
   1  20   3      452.45      468.96     44.35 o 
  -1  21   3       29.77        3.09     48.08 o 
   0  21   3       39.97       43.30     26.90 o 
   1  21   3        0.81       32.38     30.30 o 
  -5   0   4     1425.77     1685.37    121.79 o 
  -4   0   4     1716.71     1777.65     51.91 o 
  -3   0   4     2246.41     2103.28     49.90 o 
  -2   0   4       26.38        6.70      5.69 o 
  -1   0   4    13398.07    12461.26    106.42 o 
   0   0   4      770.59      813.69     15.33 o 
   1   0   4    10349.92     9805.12     99.29 o 
   2   0   4        3.77       -4.37      7.79 o 
   3   0   4     1818.91     1657.41     40.86 o 
   4   0   4       11.47       -4.86     22.06 o 
   5   0   4      553.79      548.24     50.70 o 
  -5   1   4        9.61      -18.82     26.30 o 
  -4   1   4        3.11       12.13     10.95 o 
  -3   1   4      686.74      734.53     16.11 o 
  -2   1   4       91.81       83.87      5.83 o 
  -1   1   4      948.81      884.11      8.51 o 
   0   1   4     3234.53     3330.26     27.67 o 
   1   1   4       62.14       59.92      5.20 o 
   2   1   4      648.62      727.17     12.96 o 
   3   1   4       25.02       20.92      9.91 o 
   4   1   4       22.31       17.00     16.50 o 
   5   1   4       25.10       12.81     26.30 o 
  -5   2   4      944.28     1143.15     54.25 o 
  -4   2   4       33.96       26.62     10.53 o 
  -3   2   4     5576.98     5495.95     51.55 o 
  -2   2   4      305.09      311.98      7.50 o 
  -1   2   4     4813.70     4425.53     40.86 o 
   0   2   4        1.69       -5.69      2.85 o 
   1   2   4    12025.42    11506.90     78.87 o 
   2   2   4       29.79       14.97      5.43 o 
   3   2   4     4169.04     3968.92     48.68 o 
   4   2   4        2.41        4.08     15.59 o 
   5   2   4      335.77      387.82     42.44 o 
  -5   3   4        7.59       20.32     40.52 o 
  -4   3   4       47.07       62.18     14.86 o 
  -3   3   4        5.67        9.33      6.59 o 
  -2   3   4     1692.27     1636.64     14.32 o 
  -1   3   4       75.70       68.39      5.10 o 
   0   3   4      200.30      221.27      5.18 o 
   1   3   4      107.30      121.43      6.13 o 
   2   3   4     1243.20     1199.94     16.39 o 
   3   3   4       25.01       30.12      9.94 o 
   4   3   4       44.91       47.41     16.78 o 
   5   3   4       27.19       44.18     25.20 o 
  -6   4   4       61.09       21.23     34.92 o 
  -5   4   4      766.23      735.18     68.78 o 
  -4   4   4       37.21       34.05     13.19 o 
  -3   4   4     2341.78     2262.55     22.82 o 
  -2   4   4      996.17     1057.46     10.42 o 
  -1   4   4     7118.65     6754.34     58.61 o 
   0   4   4      240.65      312.35      6.81 o 
   1   4   4     6103.80     5634.69     41.41 o 
   2   4   4        7.45       17.82      5.92 o 
   3   4   4     2015.60     1985.34     32.89 o 
   4   4   4       71.12       61.35     17.28 o 
   5   4   4      514.04      499.76     36.14 o 
  -6   5   4       17.16       52.74     29.02 o 
  -5   5   4        7.57       -7.49     24.10 o 
  -4   5   4      285.07      287.15     25.07 o 
  -3   5   4      110.32      119.49      7.42 o 
  -2   5   4     1152.05     1059.31     11.45 o 
  -1   5   4      117.38      143.85      6.66 o 
   0   5   4     1687.82     1688.20     14.11 o 
   1   5   4     1123.65     1143.62     14.04 o 
   2   5   4      486.69      521.34     12.72 o 
   3   5   4      168.49      168.21     15.14 o 
   4   5   4      263.45      300.64     22.73 o 
   5   5   4       59.36       28.00     25.83 o 
  -6   6   4        4.02        5.49     23.49 o 
  -5   6   4      381.12      394.21     41.13 o 
  -4   6   4      104.59       87.66     14.97 o 
  -3   6   4     2430.16     2336.01     31.35 o 
  -2   6   4        9.59        6.86      5.12 o 
  -1   6   4     8512.49     8349.51     66.57 o 
   0   6   4        3.05        4.37      3.14 o 
   1   6   4     2725.27     2523.35     24.93 o 
   2   6   4       53.50       65.83      8.14 o 
   3   6   4     2281.41     2189.17     37.70 o 
   4   6   4        8.91       12.19     18.08 o 
   5   6   4      297.37      282.59     33.26 o 
  -5   7   4       86.20       80.83     22.61 o 
  -4   7   4      296.07      269.91     24.29 o 
  -3   7   4       87.96      104.26     11.29 o 
  -2   7   4     3780.33     3641.10     35.94 o 
  -1   7   4      483.40      498.73     15.33 o 
   0   7   4     2335.42     2499.46     19.29 o 
   1   7   4       29.75       45.78      5.32 o 
   2   7   4      840.97      803.35     17.21 o 
   3   7   4      155.74      130.97     17.47 o 
   4   7   4      604.01      560.96     30.47 o 
   5   7   4        4.38       -8.19     25.47 o 
  -5   8   4      375.50      368.47     32.50 o 
  -4   8   4      329.38      386.16     24.68 o 
  -3   8   4     1887.55     1782.13     29.64 o 
  -2   8   4        4.02       12.94      5.81 o 
  -1   8   4     2530.62     2242.03     25.44 o 
   0   8   4        2.70       -0.06      3.83 o 
   1   8   4     2945.51     2759.40     25.68 o 
   2   8   4      227.16      273.58     12.79 o 
   3   8   4      927.98      933.31     39.37 o 
   4   8   4       38.22        0.14     19.26 o 
   5   8   4      115.75       99.86     30.17 o 
  -5   9   4      276.50      290.87     29.63 o 
  -4   9   4     1107.62     1061.41     39.37 o 
  -3   9   4      126.17      145.86     13.49 o 
  -2   9   4     1674.53     1609.37     25.34 o 
  -1   9   4      117.58      116.87      6.27 o 
   0   9   4     4335.67     4581.75     33.35 o 
   1   9   4       38.61       29.66      6.13 o 
   2   9   4      928.06      910.78     18.20 o 
   3   9   4        1.82       15.32     15.74 o 
   4   9   4      392.82      356.59     43.31 o 
   5   9   4        2.46       11.31     30.74 o 
  -5  10   4       97.61       90.30     25.88 o 
  -4  10   4       85.02       48.92     20.53 o 
  -3  10   4      524.05      609.99     24.27 o 
  -2  10   4       23.92       22.40      8.13 o 
  -1  10   4     1341.15     1218.53     32.47 o 
   0  10   4        0.03       -2.71      4.54 o 
   1  10   4     2390.55     2336.60     25.81 o 
   2  10   4       80.84       81.87     10.11 o 
   3  10   4      282.69      269.65     24.28 o 
   4  10   4       17.07       -1.65     21.32 o 
  -5  11   4        2.21       23.43     24.59 o 
  -4  11   4      423.24      445.34     30.23 o 
  -3  11   4      153.67      201.56     23.25 o 
  -2  11   4     1270.39     1312.10     27.04 o 
  -1  11   4       15.09        8.20      6.42 o 
   0  11   4     3928.95     4150.71     36.14 o 
   1  11   4      173.48      176.90      9.17 o 
   2  11   4     2191.11     2186.97     32.77 o 
   3  11   4        2.30       -9.42     18.65 o 
   4  11   4      335.34      327.66     45.95 o 
  -5  12   4      149.39      160.05     30.57 o 
  -4  12   4        9.85       20.04     20.73 o 
  -3  12   4      479.79      475.31     29.30 o 
  -2  12   4        4.19       42.82     10.87 o 
  -1  12   4     1230.36     1099.71     24.87 o 
   0  12   4      757.09      775.02     17.65 o 
   1  12   4      189.06      196.50     11.00 o 
   2  12   4       31.05       59.78     11.08 o 
   3  12   4      138.90      170.71     24.91 o 
   4  12   4        2.64       17.12     27.56 o 
  -5  13   4       80.99       57.80     35.73 o 
  -4  13   4      639.03      632.03     48.80 o 
  -3  13   4      163.64      154.21     23.06 o 
  -2  13   4     2867.88     2582.78     45.05 o 
  -1  13   4      115.29      106.88     12.45 o 
   0  13   4     1380.18     1425.90     29.92 o 
   1  13   4      287.53      295.26     14.40 o 
   2  13   4     2048.42     2042.01     33.28 o 
   3  13   4       20.63        4.06     17.95 o 
   4  13   4      520.17      533.71     59.70 o 
  -4  14   4        7.63       26.63     29.39 o 
  -3  14   4       55.98       38.77     18.66 o 
  -2  14   4       49.18       49.17     13.61 o 
  -1  14   4      475.47      541.86     24.60 o 
   0  14   4      122.25      131.38     13.55 o 
   1  14   4       27.18       23.35     10.88 o 
   2  14   4       18.22       31.41     12.20 o 
   3  14   4       21.32       20.83     19.75 o 
   4  14   4       16.87        9.17     31.08 o 
  -4  15   4      342.82      327.77     51.40 o 
  -3  15   4      109.52      152.62     24.21 o 
  -2  15   4     1601.10     1600.44     38.37 o 
  -1  15   4       65.97       42.90     15.86 o 
   0  15   4     1748.17     1857.29     41.72 o 
   1  15   4       19.65       34.62     19.86 o 
   2  15   4      869.55      888.25     29.36 o 
   3  15   4      105.64      112.38     25.95 o 
  -4  16   4        0.39       34.40     32.80 o 
  -3  16   4      108.63      133.42     29.94 o 
  -2  16   4       15.82       63.11     16.51 o 
  -1  16   4        0.27       23.18     17.39 o 
   0  16   4        1.40       18.47     18.01 o 
   1  16   4       24.22        5.41     15.96 o 
   2  16   4      220.58      253.39     21.30 o 
   3  16   4       41.41       24.57     25.79 o 
  -3  17   4       95.65      115.99     27.64 o 
  -2  17   4      840.88      912.92     35.96 o 
  -1  17   4      270.23      294.74     30.53 o 
   0  17   4     1397.31     1520.78     58.61 o 
   1  17   4       46.50       19.05     20.12 o 
   2  17   4     1202.27     1294.56     58.82 o 
   3  17   4      107.45       81.10     31.92 o 
  -3  18   4       99.73      102.23     29.23 o 
  -2  18   4      177.84      187.99     25.26 o 
  -1  18   4       28.06       36.73     23.53 o 
   0  18   4       10.62       16.90     20.40 o 
   1  18   4        7.73       11.91     20.10 o 
   2  18   4       11.31       23.74     32.57 o 
  -3  19   4        3.07       15.71     30.77 o 
  -2  19   4       77.25       68.26     27.82 o 
  -1  19   4        9.63        2.99     25.05 o 
   0  19   4     1207.74     1265.87     52.29 o 
   1  19   4        6.90        7.98     22.63 o 
   2  19   4      659.60      703.31     47.04 o 
  -2  20   4       13.03       39.35     28.94 o 
  -1  20   4        6.06       30.03     27.74 o 
   0  20   4        6.02       17.00     25.05 o 
   1  20   4       62.16       89.16     32.56 o 
  -1  21   4       39.27       27.67     30.51 o 
   0  21   4      399.52      462.56     39.79 o 
  -5   1   5      219.73      273.95     63.30 o 
  -4   1   5     2037.83     2046.98     39.99 o 
  -3   1   5     1866.73     1768.89     28.55 o 
  -2   1   5     3593.42     3332.64     23.19 o 
  -1   1   5     4533.57     4330.67     43.68 o 
   0   1   5     7003.14     7205.81     47.90 o 
   1   1   5     1038.18      971.66     14.91 o 
   2   1   5     4616.55     4465.64     45.01 o 
   3   1   5       73.79       57.39     13.00 o 
   4   1   5     1616.82     1699.86     42.35 o 
   5   1   5       72.84       72.06     27.36 o 
  -5   2   5      241.30      283.32     48.31 o 
  -4   2   5       18.99       21.85     13.90 o 
  -3   2   5        4.18        2.99      6.93 o 
  -2   2   5       76.31       86.59      4.87 o 
  -1   2   5       10.37        4.98      3.18 o 
   0   2   5      815.98      903.02     10.10 o 
   1   2   5      763.23      782.46     13.12 o 
   2   2   5       54.81       73.25     11.15 o 
   3   2   5      195.13      187.12     16.01 o 
   4   2   5        5.65       -0.74     16.69 o 
   5   2   5        1.52       26.12     25.99 o 
  -5   3   5      581.94      599.31     62.45 o 
  -4   3   5      799.02      838.98     32.61 o 
  -3   3   5      931.00      941.40     17.63 o 
  -2   3   5     7593.75     7261.04     47.20 o 
  -1   3   5     2755.26     2644.74     27.59 o 
   0   3   5     3332.33     3394.24     23.87 o 
   1   3   5       95.54       66.23      6.08 o 
   2   3   5     3519.89     3363.28     36.26 o 
   3   3   5      349.57      336.17     18.25 o 
   4   3   5      869.73      899.95     41.09 o 
   5   3   5        6.52       -4.49     25.58 o 
  -6   4   5       78.05       67.99     35.29 o 
  -5   4   5        8.40       36.04     37.23 o 
  -4   4   5      176.06      174.90     17.36 o 
  -3   4   5      374.97      397.71     11.66 o 
  -2   4   5      554.52      565.59     10.31 o 
  -1   4   5      592.87      582.94     11.82 o 
   0   4   5      507.01      641.32      8.53 o 
   1   4   5      230.35      175.19     10.65 o 
   2   4   5      230.08      236.61     10.90 o 
   3   4   5      337.02      399.53     18.90 o 
   4   4   5       18.62        4.02     17.40 o 
   5   4   5       35.69       46.80     28.01 o 
  -6   5   5      282.56      202.03     81.07 o 
  -5   5   5      258.49      214.00     32.93 o 
  -4   5   5      984.14      976.00     30.07 o 
  -3   5   5      821.79      806.84     16.38 o 
  -2   5   5     2707.84     2573.27     27.26 o 
  -1   5   5     1245.92     1208.94     18.62 o 
   0   5   5     9954.53    10670.67     62.02 o 
   1   5   5     3667.82     3565.72     30.47 o 
   2   5   5     1981.96     1873.67     24.40 o 
   3   5   5       20.12        3.81     11.94 o 
   4   5   5      752.13      708.63     31.57 o 
   5   5   5       55.26       13.61     27.37 o 
  -6   6   5       98.70       81.45     52.28 o 
  -5   6   5      165.61      175.91     32.40 o 
  -4   6   5      523.06      479.55     23.90 o 
  -3   6   5      165.51      175.73     13.70 o 
  -2   6   5       48.19       42.79      5.69 o 
  -1   6   5     4545.33     4347.66     41.05 o 
   0   6   5     1225.93     1313.13     12.97 o 
   1   6   5     1942.90     1845.84     21.60 o 
   2   6   5      644.31      762.74     20.17 o 
   3   6   5      146.90      162.91     17.35 o 
   4   6   5       12.35       31.82     20.09 o 
   5   6   5      102.91       97.43     30.32 o 
  -5   7   5       79.88       73.29     19.28 o 
  -4   7   5      273.00      235.70     19.70 o 
  -3   7   5     1001.02      974.89     22.79 o 
  -2   7   5     1993.76     1932.51     24.91 o 
  -1   7   5      611.57      567.22     11.54 o 
   0   7   5     1052.14     1030.80     12.20 o 
   1   7   5       45.35       35.52      6.09 o 
   2   7   5     2413.41     2274.36     30.12 o 
   3   7   5      213.70      237.86     22.14 o 
   4   7   5      815.47      797.40     52.99 o 
   5   7   5       13.01      -31.42     28.68 o 
  -5   8   5       67.43       95.42     21.73 o 
  -4   8   5      472.32      503.62     27.01 o 
  -3   8   5      312.35      353.72     22.53 o 
  -2   8   5      322.62      337.54     12.14 o 
  -1   8   5      692.38      644.06     13.08 o 
   0   8   5      451.14      537.36      9.87 o 
   1   8   5     2475.73     2409.93     26.90 o 
   2   8   5       94.15       84.37     10.20 o 
   3   8   5      512.31      562.30     45.02 o 
   4   8   5        0.57       21.87     20.71 o 
  -5   9   5      103.61      110.29     33.55 o 
  -4   9   5      765.88      715.25     53.97 o 
  -3   9   5      441.95      444.82     20.99 o 
  -2   9   5     1345.29     1352.04     26.21 o 
  -1   9   5      447.70      437.02     14.66 o 
   0   9   5     2905.11     3048.93     24.77 o 
   1   9   5      510.09      514.98     15.43 o 
   2   9   5     1103.07     1050.43     21.91 o 
   3   9   5      260.75      275.11     24.26 o 
   4   9   5      200.20      218.49     30.30 o 
  -5  10   5      391.01      369.91     40.19 o 
  -4  10   5      347.66      357.09     31.93 o 
  -3  10   5     1085.57      970.05     36.72 o 
  -2  10   5      717.66      739.46     19.21 o 
  -1  10   5     1694.47     1624.48     32.67 o 
   0  10   5     1548.74     1609.03     19.34 o 
   1  10   5     2979.35     2920.13     43.01 o 
   2  10   5      175.03      174.07     13.12 o 
   3  10   5      792.21      793.79     43.06 o 
   4  10   5      118.44      111.52     34.70 o 
  -5  11   5      282.67      202.29     38.15 o 
  -4  11   5      106.16       71.80     23.76 o 
  -3  11   5        2.16       34.37     14.61 o 
  -2  11   5      340.64      438.54     17.79 o 
  -1  11   5      142.28      131.76     12.35 o 
   0  11   5      683.19      719.87     16.87 o 
   1  11   5        1.87        2.50      7.48 o 
   2  11   5      572.73      599.22     34.33 o 
   3  11   5       24.26       14.99     16.36 o 
   4  11   5       18.90       34.91     28.50 o 
  -5  12   5       43.45       31.25     33.45 o 
  -4  12   5      275.97      263.08     32.49 o 
  -3  12   5      846.14      805.43     58.03 o 
  -2  12   5     1101.29     1074.09     26.33 o 
  -1  12   5     1130.29     1075.22     24.31 o 
   0  12   5       34.31       52.01     11.16 o 
   1  12   5     1152.75     1134.45     21.22 o 
   2  12   5       74.89       61.14     14.78 o 
   3  12   5      900.32      991.39     36.14 o 
   4  12   5        9.47       15.69     29.29 o 
  -5  13   5       24.04       52.22     35.32 o 
  -4  13   5      122.98      113.81     32.92 o 
  -3  13   5       15.86       29.88     16.53 o 
  -2  13   5       93.36      120.93     15.21 o 
  -1  13   5        8.34        0.15     11.04 o 
   0  13   5     1603.21     1678.79     33.09 o 
   1  13   5      956.65      880.60     25.90 o 
   2  13   5       33.96       34.81     15.42 o 
   3  13   5        4.27        7.98     19.27 o 
   4  13   5       49.62       10.85     30.63 o 
  -4  14   5      472.66      568.48     50.57 o 
  -3  14   5      456.92      483.65     31.38 o 
  -2  14   5      426.71      468.97     23.24 o 
  -1  14   5     3571.15     3282.20     60.36 o 
   0  14   5      571.12      678.47     29.67 o 
   1  14   5      752.65      758.61     33.70 o 
   2  14   5      652.81      592.81     42.14 o 
   3  14   5      704.19      706.87     38.74 o 
  -4  15   5        5.12      -13.86     30.15 o 
  -3  15   5        0.28       -2.34     18.14 o 
  -2  15   5       45.51       40.14     14.95 o 
  -1  15   5        9.11       11.62     14.85 o 
   0  15   5       26.69       37.43     15.93 o 
   1  15   5       90.67       81.75     18.31 o 
   2  15   5      199.71      184.98     23.38 o 
   3  15   5       19.56       30.24     25.02 o 
  -4  16   5       48.08       30.65     34.09 o 
  -3  16   5      460.48      442.63     36.29 o 
  -2  16   5      509.45      498.87     26.59 o 
  -1  16   5      436.56      438.50     30.18 o 
   0  16   5      471.50      519.91     32.61 o 
   1  16   5     1234.61     1215.48     43.09 o 
   2  16   5        6.66       16.30     23.07 o 
   3  16   5      582.72      651.55     65.59 o 
  -3  17   5       45.22       56.63     25.41 o 
  -2  17   5      148.25      152.49     22.07 o 
  -1  17   5      101.13      111.51     25.62 o 
   0  17   5        0.23       16.20     20.18 o 
   1  17   5        3.63        8.13     19.50 o 
   2  17   5       36.29       54.27     33.31 o 
   3  17   5       69.13       41.85     37.33 o 
  -3  18   5      915.79      885.62     50.69 o 
  -2  18   5      326.99      327.12     28.96 o 
  -1  18   5      575.25      564.30     42.99 o 
   0  18   5      284.16      327.89     30.21 o 
   1  18   5      704.47      818.10     45.11 o 
   2  18   5        7.90       10.93     33.71 o 
  -2  19   5      107.16      137.22     31.02 o 
  -1  19   5       14.23       20.00     27.08 o 
   0  19   5        5.66        2.62     23.47 o 
   1  19   5        0.64       11.42     26.65 o 
   2  19   5       23.06       13.03     34.98 o 
  -2  20   5      121.64       87.65     30.71 o 
  -1  20   5      302.64      300.80     59.65 o 
   0  20   5      124.09      129.33     29.25 o 
   1  20   5      392.65      362.98     42.48 o 
  -4   0   6     1802.72     1920.98     53.72 o 
  -3   0   6     1207.28     1156.63     31.91 o 
  -2   0   6     1475.08     1278.00     16.06 o 
  -1   0   6     6632.98     6495.52     75.58 o 
   0   0   6     8499.79     8689.21     75.56 o 
   1   0   6     1247.67     1224.00     23.60 o 
   2   0   6     1174.91     1159.57     28.78 o 
   3   0   6      869.13      901.63     38.44 o 
   4   0   6      224.41      212.73     34.39 o 
   5   0   6      872.75      902.38    170.02 o 
  -5   1   6        9.35       -9.28     23.92 o 
  -4   1   6       72.53       63.88     14.58 o 
  -3   1   6       84.46       96.61      9.49 o 
  -2   1   6       59.81       76.52      4.58 o 
  -1   1   6      819.96      849.09     10.74 o 
   0   1   6       82.23       86.84      5.18 o 
   1   1   6      469.80      486.29     10.82 o 
   2   1   6       38.52       44.95      8.26 o 
   3   1   6       55.15       41.31     13.95 o 
   4   1   6      200.68      196.05     24.09 o 
   5   1   6        4.04       41.31     28.76 o 
  -5   2   6       27.31       84.25     38.38 o 
  -4   2   6      945.00     1003.05     48.60 o 
  -3   2   6     1228.69     1140.06     18.77 o 
  -2   2   6     6595.18     6403.72     42.55 o 
  -1   2   6     1749.59     1625.50     16.49 o 
   0   2   6     5647.51     5970.58     39.83 o 
   1   2   6     3398.28     3222.78     31.39 o 
   2   2   6     1810.77     1696.80     24.63 o 
   3   2   6      642.72      646.98     26.60 o 
   4   2   6      406.23      375.39     26.35 o 
   5   2   6      206.43      279.16     41.79 o 
  -5   3   6       17.71       16.44     35.75 o 
  -4   3   6       15.68       33.42     19.98 o 
  -3   3   6      588.04      594.64     13.76 o 
  -2   3   6      436.41      506.60     14.42 o 
  -1   3   6     1464.98     1497.33     17.36 o 
   0   3   6       59.65       92.33      4.99 o 
   1   3   6        4.56        7.61      4.95 o 
   2   3   6      277.48      310.01     12.55 o 
   3   3   6      255.11      273.86     21.61 o 
   4   3   6       12.51       19.02     19.55 o 
   5   3   6       13.21        1.26     29.18 o 
  -6   4   6      232.89      144.75     43.79 o 
  -5   4   6      209.91      238.83     30.23 o 
  -4   4   6     1554.41     1567.07     59.63 o 
  -3   4   6      244.23      240.45     11.26 o 
  -2   4   6      966.56      906.04     15.12 o 
  -1   4   6     3295.10     3202.79     36.66 o 
   0   4   6     4717.66     4924.89     32.52 o 
   1   4   6     2194.05     2100.91     23.33 o 
   2   4   6     1827.38     1724.49     24.59 o 
   3   4   6     1866.02     1852.18     40.38 o 
   4   4   6      121.10      118.28     24.55 o 
   5   4   6      137.55      144.55     33.04 o 
  -6   5   6       94.22       56.97     40.58 o 
  -5   5   6      114.31       93.83     27.53 o 
  -4   5   6       16.90        1.97     17.84 o 
  -3   5   6      465.69      474.65     19.18 o 
  -2   5   6       14.29       22.27      5.87 o 
  -1   5   6      858.15      807.81     14.35 o 
   0   5   6     1212.09     1333.69     13.86 o 
   1   5   6      472.55      462.32     10.93 o 
   2   5   6      703.58      694.13     17.05 o 
   3   5   6      198.87      200.08     19.91 o 
   4   5   6      269.12      276.36     25.36 o 
   5   5   6       22.89       35.35     31.04 o 
  -6   6   6      220.82      119.12    103.21 o 
  -5   6   6      110.31       84.58     21.95 o 
  -4   6   6     1004.39     1040.13     35.17 o 
  -3   6   6      693.44      702.32     23.95 o 
  -2   6   6     3802.24     3555.96     54.67 o 
  -1   6   6     1204.14     1180.27     19.58 o 
   0   6   6      681.44      655.71      9.84 o 
   1   6   6     1372.04     1348.94     17.65 o 
   2   6   6     2073.77     1970.98     26.51 o 
   3   6   6      349.38      357.31     23.69 o 
   4   6   6      147.21      139.89     24.51 o 
   5   6   6      173.07      146.47     38.62 o 
  -5   7   6      341.57      293.40     36.42 o 
  -4   7   6      228.00      191.55     30.17 o 
  -3   7   6     1633.31     1574.86     30.61 o 
  -2   7   6        4.98       37.14      8.11 o 
  -1   7   6      881.20      776.98     19.92 o 
   0   7   6      569.68      577.29      9.88 o 
   1   7   6      633.57      595.59     13.63 o 
   2   7   6      802.06      794.88     19.53 o 
   3   7   6      531.74      530.65     28.90 o 
   4   7   6       40.66       43.03     22.33 o 
  -5   8   6      104.50      116.08     26.80 o 
  -4   8   6      275.32      287.30     27.17 o 
  -3   8   6      419.09      377.39     19.27 o 
  -2   8   6     1928.81     1880.31     33.18 o 
  -1   8   6     2497.05     2326.87     29.31 o 
   0   8   6     1677.06     1732.48     19.02 o 
   1   8   6      701.97      695.46     15.48 o 
   2   8   6      184.88      207.40     13.27 o 
   3   8   6      535.76      535.14     32.38 o 
   4   8   6      431.46      385.42     35.19 o 
  -5   9   6      267.27      241.86     34.80 o 
  -4   9   6      266.79      285.80     39.65 o 
  -3   9   6     1175.69     1198.94     31.06 o 
  -2   9   6      664.70      636.90     20.05 o 
  -1   9   6     1496.18     1447.64     26.04 o 
   0   9   6     1169.07     1193.47     17.74 o 
   1   9   6      949.94      901.14     17.59 o 
   2   9   6      847.35      827.41     21.01 o 
   3   9   6      216.90      210.43     24.16 o 
   4   9   6      220.47      223.93     37.60 o 
  -5  10   6       33.44       71.28     31.62 o 
  -4  10   6      394.10      364.53     41.93 o 
  -3  10   6      295.92      306.23     21.66 o 
  -2  10   6      441.87      429.13     18.47 o 
  -1  10   6        9.15        5.89      8.37 o 
   0  10   6     1305.90     1372.04     20.32 o 
   1  10   6      513.52      518.99     14.10 o 
   2  10   6      197.31      192.80     14.63 o 
   3  10   6      451.10      503.64     46.91 o 
   4  10   6       73.21       30.84     27.83 o 
  -5  11   6      466.21      411.12    122.29 o 
  -4  11   6       27.47       55.62     23.32 o 
  -3  11   6      667.07      701.94     31.18 o 
  -2  11   6      584.33      626.91     24.38 o 
  -1  11   6     2130.15     2080.84     36.16 o 
   0  11   6       72.10       80.70     10.51 o 
   1  11   6     1321.23     1330.01     22.76 o 
   2  11   6      814.67      861.71     31.99 o 
   3  11   6      156.85      169.92     21.60 o 
   4  11   6      320.85      334.31     59.45 o 
  -5  12   6      168.22      171.68     42.84 o 
  -4  12   6      264.05      251.35     32.73 o 
  -3  12   6      241.67      230.21     22.64 o 
  -2  12   6      209.16      208.66     17.92 o 
  -1  12   6       86.11       96.09     17.00 o 
   0  12   6      102.00      124.07     14.67 o 
   1  12   6     1290.06     1190.77     25.84 o 
   2  12   6      277.70      337.18     27.67 o 
   3  12   6       63.63       52.52     19.89 o 
   4  12   6       93.03       55.33     31.83 o 
  -4  13   6       94.09      124.12     32.61 o 
  -3  13   6     1088.91     1114.26     39.59 o 
  -2  13   6      425.81      425.63     27.42 o 
  -1  13   6     1607.13     1577.29     36.45 o 
   0  13   6     1869.36     1938.67     41.92 o 
   1  13   6      809.08      805.16     29.50 o 
   2  13   6      609.38      613.05     35.93 o 
   3  13   6      575.16      562.31     43.63 o 
  -4  14   6      124.93      101.11     23.07 o 
  -3  14   6       11.91       19.39     18.33 o 
  -2  14   6       33.52       25.52     14.19 o 
  -1  14   6       39.72       25.37     13.07 o 
   0  14   6        9.23        2.06     15.01 o 
   1  14   6        5.59       24.70     16.89 o 
   2  14   6       39.77       63.81     19.70 o 
   3  14   6       19.99       11.20     23.97 o 
  -4  15   6       24.38        1.29     20.93 o 
  -3  15   6      945.74      902.62     45.92 o 
  -2  15   6      159.65      178.84     18.94 o 
  -1  15   6      477.54      475.50     27.68 o 
   0  15   6      784.35      886.85     61.00 o 
   1  15   6      678.31      697.30     35.03 o 
   2  15   6       80.22       75.12     25.52 o 
   3  15   6      214.63      187.06     36.32 o 
  -4  16   6      121.20      100.22     26.16 o 
  -3  16   6       60.16       55.77     24.89 o 
  -2  16   6      129.29      119.81     19.07 o 
  -1  16   6      178.25      137.05     22.92 o 
   0  16   6        0.75      -15.01     17.99 o 
   1  16   6        1.94        3.37     18.54 o 
   2  16   6        3.85       -6.69     29.16 o 
   3  16   6       67.54       59.87     33.08 o 
  -3  17   6      164.58      144.78     29.46 o 
  -2  17   6      854.65      918.35     39.15 o 
  -1  17   6     1162.57     1036.40     48.28 o 
   0  17   6      315.11      352.20     30.56 o 
   1  17   6      672.83      737.04     42.66 o 
   2  17   6      648.28      707.14     60.58 o 
  -3  18   6       41.02       61.13     28.67 o 
  -2  18   6       27.94        8.97     21.07 o 
  -1  18   6        4.17      -10.76     24.28 o 
   0  18   6        5.91       23.63     23.89 o 
   1  18   6       17.25       -2.75     26.09 o 
   2  18   6       26.16       23.50     35.09 o 
  -2  19   6       64.57       71.34     25.52 o 
  -1  19   6      531.60      542.02     44.72 o 
   0  19   6      226.07      233.08     32.30 o 
   1  19   6      546.86      513.81     45.71 o 
  -1  20   6       16.78       50.43     31.67 o 
   0  20   6       46.50       73.98     27.99 o 
  -4   1   7        0.94       -5.63     15.56 o 
  -3   1   7     2605.72     2561.91     29.06 o 
  -2   1   7        2.44        2.06      3.58 o 
  -1   1   7     5544.39     5166.15     39.59 o 
   0   1   7     1381.15     1475.04     16.03 o 
   1   1   7     7013.91     6522.31     53.89 o 
   2   1   7      584.74      608.06     17.08 o 
   3   1   7     1357.22     1388.96     38.30 o 
   4   1   7       47.34       56.29     23.05 o 
   5   1   7      216.74      222.48     37.52 o 
  -5   2   7       13.91       40.33     46.08 o 
  -4   2   7        1.63       -8.04     17.29 o 
  -3   2   7       11.13       19.33      7.06 o 
  -2   2   7      329.59      331.63      7.49 o 
  -1   2   7      617.29      629.06     10.57 o 
   0   2   7      240.54      284.21      7.70 o 
   1   2   7       19.48       14.10      5.85 o 
   2   2   7      446.43      470.93     15.28 o 
   3   2   7       32.67       11.46     16.82 o 
   4   2   7        8.68        6.12     19.85 o 
   5   2   7       31.53       34.50     32.45 o 
  -5   3   7     1117.92     1153.17    107.76 o 
  -4   3   7        0.17        0.57     15.29 o 
  -3   3   7     3466.53     3285.30     62.73 o 
  -2   3   7      128.41      150.75      6.11 o 
  -1   3   7     4459.89     4052.97     38.63 o 
   0   3   7       53.35       50.85      4.96 o 
   1   3   7     3135.48     3058.42     36.45 o 
   2   3   7      500.58      509.66     16.09 o 
   3   3   7     1501.81     1533.34     40.15 o 
   4   3   7      146.77      154.44     23.73 o 
  -6   4   7      110.79      -29.73     36.09 o 
  -5   4   7        0.32       -4.74     21.76 o 
  -4   4   7       99.64       95.20     15.05 o 
  -3   4   7        1.15       -4.32      8.98 o 
  -2   4   7     1051.07      952.18     16.68 o 
  -1   4   7        3.08        6.09      4.80 o 
   0   4   7      583.28      656.50     10.19 o 
   1   4   7        0.74        1.92      5.75 o 
   2   4   7      113.61      107.63     10.21 o 
   3   4   7       73.01       55.51     17.56 o 
   4   4   7       42.69       41.68     23.18 o 
  -6   5   7        0.97      -16.77     33.15 o 
  -5   5   7      341.05      323.48     83.23 o 
  -4   5   7        4.92       10.99     17.88 o 
  -3   5   7     3517.44     3312.88     54.15 o 
  -2   5   7      406.02      396.14     13.39 o 
  -1   5   7     3423.63     3204.50     38.69 o 
   0   5   7      759.62      843.61     11.74 o 
   1   5   7     2543.99     2493.68     27.64 o 
   2   5   7      144.35      192.70     12.27 o 
   3   5   7     1852.32     1832.60     42.37 o 
   4   5   7      346.05      260.45     28.15 o 
  -5   6   7        0.47       27.78     20.92 o 
  -4   6   7      502.25      491.74     55.40 o 
  -3   6   7       76.80       83.06     10.54 o 
  -2   6   7     1222.98     1171.92     22.90 o 
  -1   6   7      353.09      353.90     11.48 o 
   0   6   7     1823.79     1868.92     18.24 o 
   1   6   7       13.21       11.35      6.42 o 
   2   6   7      134.64      153.28     11.39 o 
   3   6   7      144.85      170.03     20.84 o 
   4   6   7      620.52      498.14     48.27 o 
  -5   7   7      335.17      334.03     43.89 o 
  -4   7   7       26.05       27.31     17.89 o 
  -3   7   7     1052.38     1030.99     39.13 o 
  -2   7   7      109.30      110.00     12.05 o 
  -1   7   7     4168.02     4045.83     45.12 o 
   0   7   7      170.22      186.74      7.24 o 
   1   7   7     1768.89     1648.21     23.31 o 
   2   7   7      439.51      441.42     16.48 o 
   3   7   7      468.15      466.91     35.86 o 
   4   7   7       20.51       16.38     27.25 o 
  -5   8   7       44.14       26.06     29.38 o 
  -4   8   7      328.21      308.22     32.79 o 
  -3   8   7      118.63      117.17     13.97 o 
  -2   8   7     2559.95     2470.75     42.12 o 
  -1   8   7     1018.16      931.37     20.63 o 
   0   8   7     1512.31     1581.28     19.49 o 
   1   8   7      618.57      564.75     17.98 o 
   2   8   7      836.73      864.10     21.94 o 
   3   8   7       78.37       83.65     21.00 o 
   4   8   7       23.28       17.90     28.56 o 
  -5   9   7      365.21      327.84     37.92 o 
  -4   9   7        2.59       23.34     19.68 o 
  -3   9   7      338.50      392.63     25.88 o 
  -2   9   7      613.02      639.53     26.81 o 
  -1   9   7     1711.64     1560.79     29.07 o 
   0   9   7      590.68      663.48     16.84 o 
   1   9   7     1881.87     1782.90     24.55 o 
   2   9   7        7.40       28.06     11.98 o 
   3   9   7      170.07      170.95     20.47 o 
   4   9   7      141.75      138.29     31.87 o 
  -5  10   7       16.61       19.96     29.81 o 
  -4  10   7      793.66      775.49     48.58 o 
  -3  10   7        0.19        3.26     13.72 o 
  -2  10   7      603.64      574.45     19.91 o 
  -1  10   7     1143.66     1094.11     29.45 o 
   0  10   7     3805.28     4012.60     48.39 o 
   1  10   7        2.65        7.59      8.62 o 
   2  10   7      933.79      946.33     35.04 o 
   3  10   7      336.28      352.35     24.71 o 
   4  10   7      246.91      249.84     36.74 o 
  -5  11   7      100.47       96.17     35.15 o 
  -4  11   7       58.69       55.34     23.46 o 
  -3  11   7      910.35      911.43     34.06 o 
  -2  11   7      113.58      157.16     14.71 o 
  -1  11   7      542.30      564.23     23.35 o 
   0  11   7      138.04      157.24     13.61 o 
   1  11   7      206.80      197.67     16.37 o 
   2  11   7      111.01      119.00     16.94 o 
   3  11   7      145.27      102.32     20.89 o 
   4  11   7        5.22       28.91     31.05 o 
  -5  12   7       15.27      -28.24     32.10 o 
  -4  12   7      731.31      714.39     44.47 o 
  -3  12   7        0.32      -11.19     15.43 o 
  -2  12   7     2371.57     2306.52     63.65 o 
  -1  12   7       39.52       43.81     13.57 o 
   0  12   7      744.09      821.83     25.27 o 
   1  12   7       34.25       44.54     16.88 o 
   2  12   7     1004.10     1034.42     33.81 o 
   3  12   7       27.05       -3.53     20.73 o 
  -4  13   7      121.57      137.85     34.07 o 
  -3  13   7      129.77      121.44     25.97 o 
  -2  13   7       59.46      108.09     15.31 o 
  -1  13   7      301.24      302.83     24.51 o 
   0  13   7       25.96       29.15     16.14 o 
   1  13   7      289.70      344.78     27.49 o 
   2  13   7      184.49      153.50     22.25 o 
   3  13   7       45.47       40.67     21.90 o 
  -4  14   7      270.65      304.39     30.18 o 
  -3  14   7        2.59      -13.45     24.01 o 
  -2  14   7     1450.31     1419.93     35.70 o 
  -1  14   7       51.36       51.61     18.14 o 
   0  14   7     1558.91     1680.52     43.73 o 
   1  14   7      490.39      475.63     30.17 o 
   2  14   7      773.34      807.53     42.49 o 
   3  14   7      152.71      121.79     32.80 o 
  -4  15   7        1.04      -18.10     21.01 o 
  -3  15   7       19.98       21.13     21.77 o 
  -2  15   7       23.10       13.12     15.42 o 
  -1  15   7      186.25      179.37     23.48 o 
   0  15   7       12.22        1.98     16.95 o 
   1  15   7        5.07       -9.74     17.46 o 
   2  15   7       40.61       56.07     31.54 o 
   3  15   7       14.00       -0.94     30.81 o 
  -4  16   7      564.89      566.62     54.62 o 
  -3  16   7        1.85        6.36     22.24 o 
  -2  16   7     1186.89     1108.12     44.52 o 
  -1  16   7        4.28        1.91     19.21 o 
   0  16   7      922.57      968.43     61.39 o 
   1  16   7      123.11      115.54     23.34 o 
   2  16   7      648.53      642.79     57.80 o 
  -3  17   7       70.80       50.76     28.03 o 
  -2  17   7       35.89       66.82     21.21 o 
  -1  17   7        1.85       16.63     20.36 o 
   0  17   7      103.06       88.73     24.26 o 
   1  17   7        0.07       -2.66     25.92 o 
   2  17   7        7.74       46.18     35.15 o 
  -3  18   7        8.26       40.82     32.47 o 
  -2  18   7      113.38      102.14     29.33 o 
  -1  18   7      151.92      140.21     31.35 o 
   0  18   7      959.56     1110.23     87.58 o 
   1  18   7       80.85       93.31     32.13 o 
   2  18   7      433.95      427.19     49.78 o 
  -2  19   7        3.81       -0.38     33.30 o 
  -1  19   7       52.71       45.01     28.58 o 
   0  19   7       10.14       12.20     25.24 o 
   1  19   7       19.95       41.42     30.87 o 
  -1  20   7       12.30       17.74     30.46 o 
   0  20   7      300.58      308.31     35.50 o 
  -4   0   8     2316.23     2463.19    135.89 o 
  -3   0   8      478.24      474.79     20.95 o 
  -2   0   8     2222.58     2142.82     33.83 o 
  -1   0   8      805.16      857.65     18.28 o 
   0   0   8     4587.17     4788.57     51.36 o 
   1   0   8        6.86        9.58      8.80 o 
   2   0   8     1130.12     1137.78     49.24 o 
   3   0   8        9.26        9.22     25.23 o 
   4   0   8      729.16      743.17     95.72 o 
  -4   1   8      258.51      278.07     32.52 o 
  -3   1   8        4.88        9.94      7.65 o 
  -2   1   8       68.86       90.46      6.36 o 
  -1   1   8        6.62        7.58      4.69 o 
   0   1   8       21.99       16.53      5.34 o 
   1   1   8      272.78      293.46     11.33 o 
   2   1   8       95.30      139.29     11.69 o 
   3   1   8        7.13       41.44     18.36 o 
   4   1   8        0.07       -8.93     25.57 o 
  -5   2   8       31.15      118.86     57.50 o 
  -4   2   8     1914.82     2039.71     54.81 o 
  -3   2   8        4.00       -0.71      8.58 o 
  -2   2   8     5980.31     5812.18     51.71 o 
  -1   2   8      642.79      608.95     12.27 o 
   0   2   8     4158.48     4297.12     34.42 o 
   1   2   8       82.83       70.12      7.62 o 
   2   2   8     4977.95     4958.76     52.24 o 
   3   2   8        8.99        8.32     17.73 o 
   4   2   8      817.54      707.33     43.33 o 
  -5   3   8       60.54       35.33     26.32 o 
  -4   3   8        1.06        7.63     12.18 o 
  -3   3   8      456.30      476.03     22.74 o 
  -2   3   8       16.09       34.17      7.69 o 
  -1   3   8      311.37      318.73     10.27 o 
   0   3   8      217.69      257.77      8.34 o 
   1   3   8      502.23      532.62     14.62 o 
   2   3   8       71.49      124.29     12.20 o 
   3   3   8      887.02      847.76     34.69 o 
   4   3   8        0.02       20.15     26.45 o 
  -6   4   8      163.24       90.03     39.26 o 
  -5   4   8       66.88       45.54     34.90 o 
  -4   4   8      630.82      650.19     39.60 o 
  -3   4   8     1167.96     1200.50     29.28 o 
  -2   4   8     3315.12     3175.02     43.77 o 
  -1   4   8        2.47       -8.70      5.18 o 
   0   4   8     5097.39     5228.71     38.92 o 
   1   4   8      517.07      534.52     14.45 o 
   2   4   8      646.54      669.66     19.40 o 
   3   4   8      110.92       93.39     19.92 o 
   4   4   8      497.43      402.11     37.82 o 
  -5   5   8      113.92      164.81     26.05 o 
  -4   5   8      288.09      277.34     22.92 o 
  -3   5   8        9.66       13.72      9.20 o 
  -2   5   8      214.84      257.74     15.12 o 
  -1   5   8     1164.03     1128.25     16.92 o 
   0   5   8       69.72       70.08      5.88 o 
   1   5   8     1107.38     1064.60     18.62 o 
   2   5   8       31.52       35.75      9.97 o 
   3   5   8       24.93        4.43     16.91 o 
   4   5   8       50.32       30.02     27.93 o 
  -5   6   8       37.46       48.20     22.84 o 
  -4   6   8      570.62      545.50     31.12 o 
  -3   6   8        2.51        5.50     11.95 o 
  -2   6   8     4985.47     4723.93     58.41 o 
  -1   6   8      128.46      137.15     10.06 o 
   0   6   8     2027.00     2181.99     22.57 o 
   1   6   8       25.47       21.38      7.44 o 
   2   6   8     2424.05     2319.39     33.16 o 
   3   6   8       46.09       41.87     18.77 o 
   4   6   8      683.77      642.78     43.53 o 
  -5   7   8      153.26      160.49     27.57 o 
  -4   7   8       31.57       44.64     18.87 o 
  -3   7   8      612.34      641.98     22.54 o 
  -2   7   8        2.69       21.47     10.49 o 
  -1   7   8     2206.12     2100.16     29.95 o 
   0   7   8      181.51      190.54      8.81 o 
   1   7   8     1836.34     1737.78     23.36 o 
   2   7   8       11.47       43.07     11.47 o 
   3   7   8      327.17      313.03     23.10 o 
   4   7   8       38.71       46.55     29.22 o 
  -5   8   8       62.78       44.46     25.43 o 
  -4   8   8      981.82      965.25     52.40 o 
  -3   8   8      122.70      136.62     15.75 o 
  -2   8   8      292.71      313.06     15.50 o 
  -1   8   8       41.87       25.08     10.06 o 
   0   8   8     1763.78     1873.07     27.44 o 
   1   8   8        6.75       11.82      8.35 o 
   2   8   8      891.16      907.54     27.90 o 
   3   8   8        0.62        5.19     17.57 o 
   4   8   8      145.80      118.84     32.77 o 
  -5   9   8      281.66      300.32     66.10 o 
  -4   9   8      316.97      292.48     33.11 o 
  -3   9   8      858.35      851.49     54.20 o 
  -2   9   8        5.25       21.02     10.62 o 
  -1   9   8      430.52      441.31     18.44 o 
   0   9   8      145.40      157.98     14.44 o 
   1   9   8     1190.72     1211.60     23.42 o 
   2   9   8       16.79       19.41     13.58 o 
   3   9   8      577.24      577.32     29.33 o 
   4   9   8       10.37       -9.59     29.88 o 
  -5  10   8        3.52       26.53     30.84 o 
  -4  10   8      384.66      402.02     36.22 o 
  -3  10   8       87.28       72.13     17.11 o 
  -2  10   8      650.69      684.84     24.10 o 
  -1  10   8        1.29       -5.86      8.99 o 
   0  10   8     2289.50     2322.07     38.30 o 
   1  10   8       17.59       18.47     13.94 o 
   2  10   8      609.58      608.45     29.97 o 
   3  10   8        9.44       39.53     19.33 o 
   4  10   8       55.40       71.38     34.28 o 
  -5  11   8      227.26      246.33     40.72 o 
  -4  11   8      215.24      212.15     30.92 o 
  -3  11   8     1067.42     1011.32     36.69 o 
  -2  11   8      463.29      510.26     24.24 o 
  -1  11   8     2056.57     1962.62     40.45 o 
   0  11   8       46.64       27.22     12.67 o 
   1  11   8     1853.00     1814.51     48.70 o 
   2  11   8       60.28       59.95     17.83 o 
   3  11   8      509.23      497.33     42.39 o 
  -5  12   8      111.83       87.49     36.74 o 
  -4  12   8       27.86       34.52     25.83 o 
  -3  12   8       93.76       45.76     28.58 o 
  -2  12   8      348.59      368.46     20.76 o 
  -1  12   8        7.41        1.78     13.09 o 
   0  12   8      151.06      186.29     19.72 o 
   1  12   8       45.82       18.46     18.85 o 
   2  12   8      275.64      245.30     26.25 o 
   3  12   8       12.89       25.70     21.92 o 
  -4  13   8       22.41       45.21     31.08 o 
  -3  13   8      514.07      478.62     31.59 o 
  -2  13   8      155.76      171.29     18.19 o 
  -1  13   8     1696.87     1546.69     50.54 o 
   0  13   8       71.98       52.37     16.39 o 
   1  13   8      813.72      875.32     38.78 o 
   2  13   8       20.67       21.95     25.49 o 
   3  13   8      561.11      526.55     56.29 o 
  -4  14   8       54.64       55.74     36.94 o 
  -3  14   8        1.19        2.07     19.60 o 
  -2  14   8      145.22      180.73     19.29 o 
  -1  14   8       98.11      111.94     21.46 o 
   0  14   8      233.33      245.33     23.48 o 
   1  14   8       47.23       50.20     21.45 o 
   2  14   8       16.49       19.99     30.50 o 
   3  14   8       27.60       43.40     45.67 o 
  -4  15   8       27.34        3.40     22.21 o 
  -3  15   8      705.36      729.27     43.45 o 
  -2  15   8       47.73       81.09     18.36 o 
  -1  15   8     1727.49     1590.24     65.92 o 
   0  15   8      132.44       92.74     20.93 o 
   1  15   8      663.80      696.74     42.23 o 
   2  15   8        8.02       32.52     35.71 o 
  -3  16   8        3.23        8.76     22.80 o 
  -2  16   8        5.59       -4.86     19.36 o 
  -1  16   8       12.97       15.73     20.67 o 
   0  16   8        7.70        5.85     20.43 o 
   1  16   8      112.75      102.02     30.74 o 
   2  16   8       22.14       49.59     34.29 o 
  -3  17   8      684.38      635.61     53.75 o 
  -2  17   8       61.54       62.81     22.25 o 
  -1  17   8      412.85      325.08     32.76 o 
   0  17   8        0.84       28.91     23.28 o 
   1  17   8      686.55      670.51     48.59 o 
   2  17   8       10.32       10.92     35.32 o 
  -2  18   8        0.45       18.99     24.24 o 
  -1  18   8        0.69        8.57     27.41 o 
   0  18   8        1.34      -36.70     29.10 o 
   1  18   8        0.84      -33.74     36.59 o 
  -2  19   8       55.33       37.69     26.76 o 
  -1  19   8      422.05      394.24     41.83 o 
   0  19   8       63.79      101.80     28.49 o 
  -5   1   9      168.80      311.15     39.82 o 
  -4   1   9      635.30      695.67     28.19 o 
  -3   1   9     1589.40     1552.75     28.49 o 
  -2   1   9      724.24      713.31     13.74 o 
  -1   1   9     3345.68     3360.79     31.14 o 
   0   1   9     3006.65     3178.98     28.12 o 
   1   1   9     2918.82     2945.17     32.76 o 
   2   1   9       32.08       34.01     11.87 o 
   3   1   9      760.75      790.73     35.51 o 
   4   1   9       36.23       40.18     29.03 o 
  -5   2   9       23.19       41.46     28.09 o 
  -4   2   9       32.73       25.21     16.38 o 
  -3   2   9      225.10      255.08     13.08 o 
  -2   2   9      283.78      338.92     14.06 o 
  -1   2   9      328.98      339.33      9.12 o 
   0   2   9      253.07      302.37      9.71 o 
   1   2   9       24.66       22.67      7.96 o 
   2   2   9        1.07       10.86     10.92 o 
   3   2   9        4.46       26.33     19.69 o 
   4   2   9      149.41      132.46     32.28 o 
  -6   3   9      241.91      269.44     45.83 o 
  -5   3   9      216.00      268.63     26.63 o 
  -4   3   9      575.44      593.95     33.48 o 
  -3   3   9     1790.68     1794.93     30.30 o 
  -2   3   9     1334.18     1252.43     25.58 o 
  -1   3   9     2376.12     2290.37     25.33 o 
   0   3   9      314.63      377.48     10.58 o 
   1   3   9     1852.44     1817.94     24.77 o 
   2   3   9     1462.26     1466.87     29.29 o 
   3   3   9      790.17      798.77     61.88 o 
   4   3   9       18.64       43.17     29.65 o 
  -5   4   9       28.76       52.49     22.85 o 
  -4   4   9      220.22      239.70     23.04 o 
  -3   4   9      470.82      498.77     21.80 o 
  -2   4   9      426.37      461.38     15.72 o 
  -1   4   9      274.69      271.38     11.71 o 
   0   4   9        7.47        2.86      5.31 o 
   1   4   9        8.12       10.24      7.49 o 
   2   4   9      374.74      408.94     19.41 o 
   3   4   9      311.48      305.19     25.83 o 
   4   4   9       84.44       74.91     30.16 o 
  -5   5   9      400.47      326.23     34.47 o 
  -4   5   9      407.20      433.59     30.61 o 
  -3   5   9      152.05      156.87     16.11 o 
  -2   5   9      680.77      692.93     19.00 o 
  -1   5   9     4015.27     3923.21     45.71 o 
   0   5   9      509.15      591.97     13.06 o 
   1   5   9     1715.37     1724.14     24.25 o 
   2   5   9      338.52      311.12     17.72 o 
   3   5   9      723.46      694.25     47.84 o 
   4   5   9        9.02       22.84     28.99 o 
  -5   6   9      201.69      198.12     51.07 o 
  -4   6   9      397.17      435.25     29.93 o 
  -3   6   9      213.41      248.53     20.95 o 
  -2   6   9       16.48       50.44     10.69 o 
  -1   6   9       65.22       66.88     11.04 o 
   0   6   9     1392.90     1418.15     22.98 o 
   1   6   9      392.06      394.65     13.48 o 
   2   6   9      757.00      802.95     30.33 o 
   3   6   9        0.88      -12.29     16.21 o 
   4   6   9       54.31       15.78     29.87 o 
  -5   7   9      141.42      141.59     30.98 o 
  -4   7   9      309.01      301.59     34.60 o 
  -3   7   9     1153.18     1153.76     30.94 o 
  -2   7   9     1302.59     1266.27     30.19 o 
  -1   7   9     1544.66     1407.17     26.34 o 
   0   7   9      583.22      658.28     17.07 o 
   1   7   9      896.28      927.38     19.72 o 
   2   7   9       69.24       74.57     15.53 o 
   3   7   9      596.35      590.22     36.98 o 
   4   7   9       71.56       45.76     31.69 o 
  -5   8   9      312.34      291.30     59.64 o 
  -4   8   9      214.04      246.60     28.01 o 
  -3   8   9      592.51      675.88     28.84 o 
  -2   8   9     1048.38     1068.93     25.14 o 
  -1   8   9     1063.00     1001.60     23.02 o 
   0   8   9      471.15      550.24     21.63 o 
   1   8   9      108.47      120.78     13.46 o 
   2   8   9      885.40      978.59     42.82 o 
   3   8   9       75.30       63.16     20.23 o 
   4   8   9       74.32       35.15     32.39 o 
  -5   9   9      155.24      142.24     47.34 o 
  -4   9   9       94.64      124.60     25.68 o 
  -3   9   9      690.78      705.78     35.84 o 
  -2   9   9      136.71      140.41     14.70 o 
  -1   9   9      278.58      322.14     19.63 o 
   0   9   9      362.93      368.38     20.34 o 
   1   9   9     1148.05     1102.37     34.65 o 
   2   9   9        4.57       -3.18     13.75 o 
   3   9   9      297.60      226.57     25.30 o 
  -5  10   9       42.32       51.91     31.99 o 
  -4  10   9      224.05      209.39     29.88 o 
  -3  10   9      736.71      729.49     37.24 o 
  -2  10   9      625.43      579.67     36.00 o 
  -1  10   9      335.38      342.07     19.18 o 
   0  10   9     1131.39     1115.82     36.93 o 
   1  10   9      202.54      299.34     25.86 o 
   2  10   9      465.31      452.79     40.97 o 
   3  10   9       13.94       16.75     21.39 o 
  -5  11   9      116.62      125.72     38.73 o 
  -4  11   9      111.28      142.30     30.17 o 
  -3  11   9      572.81      537.23     43.06 o 
  -2  11   9      163.07      204.29     24.83 o 
  -1  11   9      124.50      143.71     17.94 o 
   0  11   9       52.60       40.75     14.50 o 
   1  11   9      431.92      429.01     32.74 o 
   2  11   9      107.65      121.80     22.85 o 
   3  11   9      173.04      145.79     29.27 o 
  -4  12   9      285.12      261.73     35.50 o 
  -3  12   9      355.95      401.12     29.16 o 
  -2  12   9      953.77      937.05     41.48 o 
  -1  12   9      855.89      890.43     35.62 o 
   0  12   9      506.67      515.74     35.50 o 
   1  12   9      160.38      136.00     23.59 o 
   2  12   9      712.10      749.42     53.13 o 
   3  12   9      248.17      196.20     44.40 o 
  -4  13   9      161.59      163.77     42.34 o 
  -3  13   9        3.25        3.59     18.82 o 
  -2  13   9        0.56       17.62     14.89 o 
  -1  13   9      437.30      412.56     35.81 o 
   0  13   9        0.84       16.44     16.80 o 
   1  13   9       80.21       61.13     21.72 o 
   2  13   9        4.18       -4.56     29.74 o 
   3  13   9       91.47      119.94     47.02 o 
  -4  14   9       90.40       80.54     27.17 o 
  -3  14   9      311.78      233.68     28.09 o 
  -2  14   9      407.82      406.35     24.47 o 
  -1  14   9      140.83      112.39     26.10 o 
   0  14   9     1347.96     1387.45     42.20 o 
   1  14   9      451.99      463.66     35.08 o 
   2  14   9      275.88      325.56     80.33 o 
  -4  15   9       75.09       76.24     24.64 o 
  -3  15   9       77.98       78.15     26.97 o 
  -2  15   9      145.13      141.11     20.07 o 
  -1  15   9        7.87       22.47     23.87 o 
   0  15   9       16.76       12.47     19.48 o 
   1  15   9      127.29       90.85     30.27 o 
   2  15   9        0.04       26.51     33.37 o 
  -3  16   9      165.23      156.87     38.98 o 
  -2  16   9      474.66      461.72     33.96 o 
  -1  16   9      510.57      416.06     35.00 o 
   0  16   9      946.83      995.20     81.00 o 
   1  16   9      113.31       92.80     31.39 o 
   2  16   9      504.89      485.83     92.83 o 
  -3  17   9       27.59      -40.62     29.22 o 
  -2  17   9       25.28       87.99     26.18 o 
  -1  17   9        1.01       20.31     24.10 o 
   0  17   9        3.78       -9.94     29.16 o 
   1  17   9       61.95       15.11     29.63 o 
  -2  18   9      485.78      411.07     45.42 o 
  -1  18   9      131.15      108.44     32.07 o 
   0  18   9      195.02      236.88     53.60 o 
   1  18   9      194.39      170.94     36.36 o 
  -1  19   9        5.71       -6.49     28.49 o 
   0  19   9        5.06      -11.20     25.52 o 
  -5   0  10     1639.08     1979.74     85.57 o 
  -4   0  10      467.54      485.24     42.17 o 
  -3   0  10     1752.54     1808.13     91.70 o 
  -2   0  10      759.70      702.68     23.80 o 
  -1   0  10     1427.92     1356.36     29.15 o 
   0   0  10      985.53     1107.37     26.61 o 
   1   0  10     7950.76     7966.47     93.09 o 
   2   0  10      444.19      525.06     34.70 o 
   3   0  10      201.26      197.62     41.41 o 
   4   0  10      213.76      170.23     51.21 o 
  -5   1  10      178.42      175.08     29.56 o 
  -4   1  10       84.48       99.66     20.75 o 
  -3   1  10       29.66       32.61     18.33 o 
  -2   1  10       11.84       11.71      8.55 o 
  -1   1  10      399.37      421.82     12.20 o 
   0   1  10     1078.13     1200.73     19.17 o 
   1   1  10      258.58      248.14     12.08 o 
   2   1  10      144.85      147.85     16.88 o 
   3   1  10        0.26        8.84     21.32 o 
   4   1  10        1.62        2.65     31.70 o 
  -5   2  10      373.15      517.75     60.91 o 
  -4   2  10       15.56       17.28     30.11 o 
  -3   2  10     1366.68     1413.63     36.84 o 
  -2   2  10      598.77      580.77     16.24 o 
  -1   2  10     1856.53     1822.15     24.73 o 
   0   2  10     1111.41     1225.29     19.50 o 
   1   2  10      313.70      347.14     13.73 o 
   2   2  10     1568.21     1599.63     34.93 o 
   3   2  10      545.33      587.92     35.36 o 
   4   2  10      136.28       74.69     33.07 o 
  -5   3  10       14.08       -0.42     22.24 o 
  -4   3  10      113.50       67.47     21.54 o 
  -3   3  10        4.09       12.96     12.07 o 
  -2   3  10      391.89      401.60     14.41 o 
  -1   3  10      158.47      153.63     10.72 o 
   0   3  10       28.98       35.97      7.64 o 
   1   3  10       57.28       47.08      9.26 o 
   2   3  10        3.63       12.27     14.01 o 
   3   3  10       32.49       42.06     19.13 o 
   4   3  10        6.50       25.47     31.52 o 
  -5   4  10      437.68      458.75     63.14 o 
  -4   4  10      248.38      255.41     28.19 o 
  -3   4  10     2708.77     2698.72     50.24 o 
  -2   4  10      311.01      306.85     13.80 o 
  -1   4  10     3286.44     3074.49     45.85 o 
   0   4  10     1826.88     1957.51     28.28 o 
   1   4  10     1148.96     1165.60     20.43 o 
   2   4  10      327.70      382.39     22.00 o 
   3   4  10      808.50      805.95     35.41 o 
   4   4  10      104.10       83.35     39.15 o 
  -5   5  10        3.49       15.99     29.40 o 
  -4   5  10      352.26      414.46     33.28 o 
  -3   5  10      240.52      246.52     19.36 o 
  -2   5  10     1215.34     1191.63     25.30 o 
  -1   5  10      182.86      208.37     18.59 o 
   0   5  10     1120.76     1182.57     23.17 o 
   1   5  10       62.15       57.93      9.45 o 
   2   5  10      132.23      140.48     16.78 o 
   3   5  10       78.90       62.88     19.56 o 
   4   5  10       60.81       63.95     34.05 o 
  -5   6  10      224.58      218.77     32.59 o 
  -4   6  10      122.21      129.40     26.17 o 
  -3   6  10      535.11      596.43     27.47 o 
  -2   6  10      232.42      238.84     13.97 o 
  -1   6  10      823.03      783.51     22.25 o 
   0   6  10      684.64      729.03     20.26 o 
   1   6  10      520.31      563.26     22.65 o 
   2   6  10      439.34      500.80     25.96 o 
   3   6  10      266.15      256.00     23.11 o 
   4   6  10      356.00      331.77     53.66 o 
  -5   7  10        2.45       48.14     39.52 o 
  -4   7  10      365.09      362.83     30.98 o 
  -3   7  10      304.69      320.15     24.98 o 
  -2   7  10      258.69      269.27     14.97 o 
  -1   7  10        6.39       -2.01     10.28 o 
   0   7  10      452.91      570.14     21.95 o 
   1   7  10      361.09      373.50     27.20 o 
   2   7  10      128.07      162.44     17.56 o 
   3   7  10      333.65      367.22     28.55 o 
  -5   8  10      293.86      301.54     38.26 o 
  -4   8  10      134.17      129.92     25.11 o 
  -3   8  10      552.52      608.96     36.05 o 
  -2   8  10      800.06      807.47     25.05 o 
  -1   8  10     1206.14     1142.15     27.17 o 
   0   8  10      337.48      339.52     19.89 o 
   1   8  10     1364.98     1226.00     39.17 o 
   2   8  10      135.72       96.30     20.31 o 
   3   8  10      113.12       89.60     23.42 o 
  -5   9  10       17.57       45.32     31.55 o 
  -4   9  10      461.30      475.76     36.63 o 
  -3   9  10      132.66      132.87     19.80 o 
  -2   9  10      905.94      918.53     28.58 o 
  -1   9  10      513.30      500.80     21.89 o 
   0   9  10     1504.82     1598.38     39.68 o 
   1   9  10      108.01      111.03     21.48 o 
   2   9  10      359.35      323.46     27.70 o 
   3   9  10       89.33       86.17     26.28 o 
  -5  10  10       75.40       16.02     33.35 o 
  -4  10  10       58.09       47.33     24.85 o 
  -3  10  10      144.35      150.77     21.36 o 
  -2  10  10      380.87      395.92     22.93 o 
  -1  10  10      451.65      514.39     24.52 o 
   0  10  10       86.84      110.73     18.10 o 
   1  10  10      214.72      217.58     25.24 o 
   2  10  10      427.27      459.58     40.25 o 
   3  10  10        4.17       -8.07     29.41 o 
  -4  11  10      151.63      133.83     29.63 o 
  -3  11  10       73.36       90.25     20.54 o 
  -2  11  10      951.03      895.17     31.41 o 
  -1  11  10      353.40      350.40     27.62 o 
   0  11  10      735.58      848.16     42.54 o 
   1  11  10      326.76      374.79     33.57 o 
   2  11  10      243.85      297.98     72.08 o 
   3  11  10      173.47       43.61     31.80 o 
  -4  12  10       89.93       88.98     33.32 o 
  -3  12  10      311.64      353.99     28.60 o 
  -2  12  10      119.27      142.27     22.22 o 
  -1  12  10      306.35      245.61     25.03 o 
   0  12  10      205.28      219.09     20.45 o 
   1  12  10       28.01       22.19     21.43 o 
   2  12  10       20.15        3.05     35.14 o 
   3  12  10       49.63        4.87     44.22 o 
  -4  13  10      443.61      397.09     59.98 o 
  -3  13  10       28.29       55.46     22.07 o 
  -2  13  10     1266.65     1267.76     37.96 o 
  -1  13  10      426.83      336.95     32.52 o 
   0  13  10      503.83      567.81     56.32 o 
   1  13  10      357.61      346.53     28.54 o 
   2  13  10      306.91      350.88     51.37 o 
  -4  14  10       90.18       96.04     42.82 o 
  -3  14  10        0.87        8.11     22.85 o 
  -2  14  10       39.30       37.54     17.21 o 
  -1  14  10       11.09        2.75     23.57 o 
   0  14  10        6.57        4.36     19.36 o 
   1  14  10       40.98       12.05     23.87 o 
   2  14  10        5.01      -13.02     32.30 o 
  -3  15  10       58.47       23.19     25.84 o 
  -2  15  10      272.22      252.79     26.50 o 
  -1  15  10       97.92      111.03     28.45 o 
   0  15  10      483.96      513.28     47.40 o 
   1  15  10      211.11      179.28     33.81 o 
   2  15  10      390.46      420.81     50.30 o 
  -3  16  10       10.59        9.53     26.34 o 
  -2  16  10      104.29      129.18     24.32 o 
  -1  16  10       44.45       13.88     28.68 o 
   0  16  10        3.35       -6.10     23.55 o 
   1  16  10       11.84       31.33     28.58 o 
  -2  17  10      454.77      412.73     45.47 o 
  -1  17  10       75.77       10.55     25.82 o 
   0  17  10      297.78      312.95     34.89 o 
   1  17  10      373.72      312.82     40.46 o 
  -2  18  10        2.33        8.06     25.24 o 
  -1  18  10       27.65       43.69     29.87 o 
   0  18  10       47.45       75.39     28.51 o 
  -5   1  11       13.86       38.99     27.28 o 
  -4   1  11     1938.42     2172.92     61.37 o 
  -3   1  11        0.50       -0.87     13.59 o 
  -2   1  11     2352.89     2423.13     34.12 o 
  -1   1  11       94.10       89.03     10.15 o 
   0   1  11     1825.19     2019.19     27.16 o 
   1   1  11      183.49      174.62     11.79 o 
   2   1  11     1467.33     1552.89     36.14 o 
   3   1  11      146.29      126.60     19.51 o 
   4   1  11      201.23      206.70     38.51 o 
  -5   2  11       44.20       10.07     27.30 o 
  -4   2  11       12.76        3.30     20.89 o 
  -3   2  11       49.91       70.42     18.80 o 
  -2   2  11      146.54      192.08     17.53 o 
  -1   2  11       51.85       52.66      9.62 o 
   0   2  11      756.40      813.81     18.51 o 
   1   2  11       46.22       44.63     10.63 o 
   2   2  11       66.22       71.68     16.46 o 
   3   2  11       10.50       -6.73     16.59 o 
   4   2  11        0.12       28.94     34.20 o 
  -5   3  11       14.22       18.28     25.79 o 
  -4   3  11      441.72      473.41     34.61 o 
  -3   3  11       93.46       96.80     17.71 o 
  -2   3  11     3069.03     3061.87     37.24 o 
  -1   3  11       68.89       85.84     12.36 o 
   0   3  11     2808.56     3022.12     41.36 o 
   1   3  11      145.69      151.92     13.84 o 
   2   3  11      746.61      801.60     31.69 o 
   3   3  11      164.41      159.68     21.74 o 
  -5   4  11      128.18      150.83     49.46 o 
  -4   4  11        3.15        3.95     21.22 o 
  -3   4  11       19.45       28.50     17.62 o 
  -2   4  11        5.78       14.78      9.04 o 
  -1   4  11      891.94      871.18     21.90 o 
   0   4  11        1.38       -0.48     10.43 o 
   1   4  11      247.27      232.99     19.73 o 
   2   4  11       18.76       20.40     14.00 o 
   3   4  11      149.40      133.88     18.83 o 
  -5   5  11        5.60      -21.54     26.07 o 
  -4   5  11      566.09      616.58     40.79 o 
  -3   5  11        0.77       -9.99     15.80 o 
  -2   5  11     1634.32     1553.09     29.76 o 
  -1   5  11      223.59      246.88     15.58 o 
   0   5  11     1719.05     1876.69     36.92 o 
   1   5  11       20.02        2.75     14.07 o 
   2   5  11      437.26      427.58     23.42 o 
   3   5  11      102.43      115.58     22.66 o 
  -5   6  11      106.94      146.25     32.56 o 
  -4   6  11       81.69      118.87     27.66 o 
  -3   6  11      308.33      360.13     26.56 o 
  -2   6  11      251.14      304.51     15.93 o 
  -1   6  11      215.77      213.42     15.46 o 
   0   6  11       44.90       54.42     14.36 o 
   1   6  11      719.74      785.14     38.97 o 
   2   6  11        0.92       26.01     19.15 o 
   3   6  11      113.58      113.48     22.68 o 
  -5   7  11        1.32       24.61     30.45 o 
  -4   7  11      546.13      528.10     40.88 o 
  -3   7  11        0.39       19.62     17.88 o 
  -2   7  11     1892.16     1905.80     33.43 o 
  -1   7  11       28.50       24.57      9.85 o 
   0   7  11      939.96     1006.44     47.08 o 
   1   7  11      411.53      429.60     27.84 o 
   2   7  11      877.47      953.59     50.69 o 
   3   7  11        3.86       -2.03     25.38 o 
  -5   8  11      112.73      127.13     35.07 o 
  -4   8  11        8.79       34.20     26.83 o 
  -3   8  11      961.63      931.49     41.95 o 
  -2   8  11        2.61       16.54     13.04 o 
  -1   8  11      985.47      983.08     27.06 o 
   0   8  11       40.66       51.58     16.11 o 
   1   8  11     1069.94     1069.21     39.39 o 
   2   8  11       65.01       51.68     28.11 o 
   3   8  11       94.67       96.07     32.38 o 
  -5   9  11       24.96       10.74     52.66 o 
  -4   9  11      498.04      501.63     66.26 o 
  -3   9  11        0.91        8.95     20.90 o 
  -2   9  11       83.25       71.79     16.28 o 
  -1   9  11      327.62      316.72     19.77 o 
   0   9  11      743.58      758.06     46.07 o 
   1   9  11        2.58      -18.72     18.45 o 
   2   9  11      394.77      399.79     39.14 o 
   3   9  11      118.32      126.29     44.26 o 
  -5  10  11      332.54      326.78     44.80 o 
  -4  10  11       79.59      123.28     29.43 o 
  -3  10  11      312.57      303.09     26.41 o 
  -2  10  11        0.20       19.73     15.40 o 
  -1  10  11      841.02      763.57     34.72 o 
   0  10  11      169.37      155.95     19.96 o 
   1  10  11      711.15      744.56     47.67 o 
   2  10  11       22.07       10.63     37.08 o 
   3  10  11      153.00      130.41     49.05 o 
  -4  11  11      110.59       69.51     28.84 o 
  -3  11  11      144.35      104.76     21.78 o 
  -2  11  11      325.77      331.56     23.97 o 
  -1  11  11        8.54       19.49     17.22 o 
   0  11  11      417.18      394.73     25.19 o 
   1  11  11       48.18        5.85     21.49 o 
   2  11  11      323.54      310.41     42.74 o 
   3  11  11        0.87      -53.04     43.42 o 
  -4  12  11        1.92        7.15     31.01 o 
  -3  12  11      525.61      490.02     33.25 o 
  -2  12  11        1.03        0.48     16.85 o 
  -1  12  11     1131.87     1068.05     54.67 o 
   0  12  11        0.66      -16.64     16.64 o 
   1  12  11      576.52      663.30     42.27 o 
   2  12  11       24.26        2.88     32.93 o 
  -4  13  11       17.11       29.35     23.76 o 
  -3  13  11        1.12       -0.45     21.17 o 
  -2  13  11       61.81       46.65     19.57 o 
  -1  13  11      151.67      149.54     27.94 o 
   0  13  11      315.65      356.46     42.84 o 
   1  13  11       41.74       12.75     24.71 o 
   2  13  11        2.59      -19.53     32.24 o 
  -3  14  11      630.79      584.89     53.27 o 
  -2  14  11        1.59       -4.51     21.16 o 
  -1  14  11      873.23      800.86     60.13 o 
   0  14  11       63.38       66.41     22.40 o 
   1  14  11      492.85      438.90     37.74 o 
   2  14  11       21.09       17.94     35.57 o 
  -3  15  11       17.14       30.30     26.65 o 
  -2  15  11       62.61       54.81     22.50 o 
  -1  15  11       52.69       24.54     28.74 o 
   0  15  11        4.06       23.82     22.80 o 
   1  15  11        0.56       13.31     26.36 o 
  -3  16  11      654.02      661.27     48.06 o 
  -2  16  11       26.70       33.53     24.45 o 
  -1  16  11      656.34      514.66     48.59 o 
   0  16  11        0.84        9.62     25.41 o 
   1  16  11      209.40      152.53     36.07 o 
  -2  17  11       41.06       37.42     25.54 o 
  -1  17  11       29.46       28.09     30.81 o 
   0  17  11        6.50      -15.29     25.48 o 
  -5   0  12       58.22      182.08     49.78 o 
  -4   0  12       54.49       50.32     44.61 o 
  -3   0  12     1927.55     2127.12     94.88 o 
  -2   0  12       16.80       13.20     15.49 o 
  -1   0  12     2356.06     2512.78     56.68 o 
   0   0  12       96.63       71.70     17.09 o 
   1   0  12     1877.97     1963.20     59.16 o 
   2   0  12       16.66       -8.43     22.99 o 
   3   0  12      905.46      951.48     47.08 o 
  -5   1  12       93.36      105.55     33.53 o 
  -4   1  12        6.05      -19.81     21.28 o 
  -3   1  12        0.29       -8.59     14.75 o 
  -2   1  12        2.51       -5.63     11.72 o 
  -1   1  12        4.29       14.60     10.45 o 
   0   1  12      198.09      204.71     14.38 o 
   1   1  12       31.45       22.04     13.62 o 
   2   1  12       19.92       21.68     17.27 o 
   3   1  12        1.12      -12.63     19.49 o 
  -5   2  12      346.67      424.31     83.97 o 
  -4   2  12      239.85      271.25     39.31 o 
  -3   2  12     1300.97     1312.32     45.47 o 
  -2   2  12      260.24      256.44     14.95 o 
  -1   2  12     1521.87     1529.11     30.24 o 
   0   2  12      442.47      497.80     21.19 o 
   1   2  12     1253.61     1368.50     38.12 o 
   2   2  12        4.40        4.64     18.39 o 
   3   2  12      317.58      305.74     25.00 o 
  -5   3  12        5.56        2.79     27.94 o 
  -4   3  12       99.05       70.28     26.02 o 
  -3   3  12       49.42       44.22     21.18 o 
  -2   3  12       76.92       95.57     14.46 o 
  -1   3  12      928.19      893.78     22.98 o 
   0   3  12        7.13        9.45     11.17 o 
   1   3  12       68.27       72.63     18.23 o 
   2   3  12      127.04      141.79     22.80 o 
   3   3  12        9.54       20.76     19.56 o 
  -5   4  12      406.53      522.77     42.74 o 
  -4   4  12      118.35      113.17     28.42 o 
  -3   4  12      379.16      441.31     35.90 o 
  -2   4  12        3.55       -2.85     10.80 o 
  -1   4  12     3576.54     3517.53     48.77 o 
   0   4  12       11.28       -0.46     12.83 o 
   1   4  12     1556.29     1613.12     41.39 o 
   2   4  12       27.67       17.73     25.39 o 
   3   4  12      221.13      249.33     26.83 o 
  -5   5  12       13.69      -30.87     27.03 o 
  -4   5  12      156.61      217.55     32.53 o 
  -3   5  12      206.85      210.94     26.28 o 
  -2   5  12      256.52      295.46     17.67 o 
  -1   5  12      299.34      257.86     20.15 o 
   0   5  12      833.41      894.74     29.80 o 
   1   5  12       28.86       42.95     17.37 o 
   2   5  12       75.09       90.34     37.15 o 
   3   5  12        2.00       20.38     30.04 o 
  -5   6  12      241.26      301.39     39.79 o 
  -4   6  12       18.26       30.11     36.20 o 
  -3   6  12      783.02      846.92     47.21 o 
  -2   6  12      575.76      582.57     21.43 o 
  -1   6  12     1011.56      983.16     36.10 o 
   0   6  12       60.69       32.53     16.21 o 
   1   6  12      673.12      771.08     35.64 o 
   2   6  12       25.83       27.23     27.03 o 
   3   6  12      368.62      325.34     76.42 o 
  -5   7  12      154.84       74.51     34.89 o 
  -4   7  12      223.83      276.52     56.30 o 
  -3   7  12      253.17      225.49     32.11 o 
  -2   7  12      645.47      679.12     32.21 o 
  -1   7  12      156.40      139.67     17.75 o 
   0   7  12      126.53      146.19     19.11 o 
   1   7  12       22.67       17.59     19.40 o 
   2   7  12      506.79      585.33     50.64 o 
   3   7  12       33.04      -21.33     41.74 o 
  -5   8  12      133.72      177.43     38.76 o 
  -4   8  12        4.18      -22.36     26.47 o 
  -3   8  12      612.41      538.99     43.21 o 
  -2   8  12        9.58       43.94     15.67 o 
  -1   8  12      531.13      457.89     26.30 o 
   0   8  12       17.18       22.51     16.40 o 
   1   8  12      592.49      573.89     34.40 o 
   2   8  12       15.85       27.00     28.76 o 
   3   8  12      488.78      511.33     62.54 o 
  -5   9  12       11.38      -29.49     32.21 o 
  -4   9  12      351.27      346.65     52.28 o 
  -3   9  12        7.16        3.09     22.44 o 
  -2   9  12      191.82      194.67     20.68 o 
  -1   9  12      217.55      186.47     23.05 o 
   0   9  12      607.34      716.32     56.47 o 
   1   9  12        1.89      -12.87     19.98 o 
   2   9  12      770.55      809.07    102.16 o 
   3   9  12       39.76       11.20     45.78 o 
  -4  10  12      207.55      178.31     36.64 o 
  -3  10  12      649.14      624.12     42.18 o 
  -2  10  12       28.37       33.86     17.68 o 
  -1  10  12      421.16      339.55     28.17 o 
   0  10  12        0.25      -12.88     17.40 o 
   1  10  12      202.38      204.12     34.19 o 
   2  10  12        1.48       20.70     29.90 o 
  -4  11  12      382.75      296.16     43.05 o 
  -3  11  12      340.72      313.43     43.91 o 
  -2  11  12      813.40      891.55     55.17 o 
  -1  11  12      113.69       67.72     24.32 o 
   0  11  12      861.57      997.83     55.37 o 
   1  11  12        8.72        8.12     22.48 o 
   2  11  12      128.85      122.89     37.80 o 
  -4  12  12       11.57       20.76     23.41 o 
  -3  12  12       77.70       84.27     23.74 o 
  -2  12  12        3.66       38.63     19.40 o 
  -1  12  12       19.39      -10.61     22.20 o 
   0  12  12        0.13        6.44     18.62 o 
   1  12  12      348.35      332.77     49.57 o 
   2  12  12       42.21       65.09     36.95 o 
  -4  13  12      106.20      133.76     28.78 o 
  -3  13  12       43.58       44.64     25.92 o 
  -2  13  12      606.16      639.35     57.79 o 
  -1  13  12       21.20       -1.95     23.42 o 
   0  13  12      477.59      444.62     42.55 o 
   1  13  12        0.63      -22.43     23.98 o 
   2  13  12      347.28      385.46     48.65 o 
  -3  14  12       22.78      -15.92     24.65 o 
  -2  14  12       11.08       20.43     24.41 o 
  -1  14  12      111.88       31.32     28.45 o 
   0  14  12        0.83       -0.20     22.61 o 
   1  14  12       57.93        5.86     26.39 o 
  -3  15  12       69.39       51.74     29.98 o 
  -2  15  12      513.85      488.46     81.81 o 
  -1  15  12       23.74       18.93     34.29 o 
   0  15  12      803.42      822.25     62.57 o 
   1  15  12      137.02       85.12     29.93 o 
  -2  16  12        0.97       11.38     24.73 o 
  -1  16  12        4.02       16.17     29.68 o 
   0  16  12       75.33       43.28     29.03 o 
  -1  17  12       31.06      -11.80     30.52 o 
  -5   1  13      354.61      470.99     61.30 o 
  -4   1  13      136.51      148.24     29.38 o 
  -3   1  13      652.38      689.84     39.49 o 
  -2   1  13     1274.69     1336.24     29.78 o 
  -1   1  13      431.35      472.28     21.85 o 
   0   1  13     1006.44     1193.02     34.01 o 
   1   1  13      326.03      309.62     26.53 o 
   2   1  13      479.03      528.47     41.93 o 
   3   1  13       84.30       65.52     32.25 o 
  -5   2  13        0.71       11.50     33.18 o 
  -4   2  13        1.41      -22.40     23.44 o 
  -3   2  13       15.36        8.22     20.26 o 
  -2   2  13       29.69       35.00     13.56 o 
  -1   2  13      206.06      198.81     17.51 o 
   0   2  13      142.04      134.33     16.86 o 
   1   2  13       11.13       -6.62     18.79 o 
   2   2  13       36.94       21.01     26.82 o 
   3   2  13        0.51       19.82     29.87 o 
  -5   3  13      172.27      233.43     41.46 o 
  -4   3  13      606.59      703.25     70.91 o 
  -3   3  13      553.56      641.73     43.92 o 
  -2   3  13      319.60      366.69     16.93 o 
  -1   3  13      394.72      403.33     24.02 o 
   0   3  13     1087.12     1159.75     31.21 o 
   1   3  13      445.21      513.06     31.70 o 
   2   3  13     1068.00     1061.82     52.15 o 
   3   3  13      114.25       92.69     32.45 o 
  -5   4  13       18.29       10.13     31.10 o 
  -4   4  13        4.18      -23.64     25.22 o 
  -3   4  13      161.57      197.08     45.89 o 
  -2   4  13      167.54      177.25     15.75 o 
  -1   4  13      108.88       95.83     16.44 o 
   0   4  13       82.81       63.57     17.13 o 
   1   4  13      105.62       67.57     20.78 o 
   2   4  13       92.16      152.83     32.06 o 
   3   4  13       92.54       68.98     31.82 o 
  -5   5  13      169.23      204.28     39.17 o 
  -4   5  13      237.78      251.32     35.76 o 
  -3   5  13      477.24      489.50     41.19 o 
  -2   5  13      130.42      156.46     18.16 o 
  -1   5  13      607.49      665.20     24.65 o 
   0   5  13     1215.46     1242.50     45.28 o 
   1   5  13      113.98       99.51     22.19 o 
   2   5  13      279.04      302.88     37.72 o 
   3   5  13       28.38       25.45     29.67 o 
  -5   6  13       32.83       34.36     33.22 o 
  -4   6  13      146.65      139.25     33.67 o 
  -3   6  13        3.69       -2.86     35.31 o 
  -2   6  13      426.75      444.13     26.44 o 
  -1   6  13      147.83      100.37     16.32 o 
   0   6  13      175.77      161.91     20.46 o 
   1   6  13      137.64      145.20     24.44 o 
   2   6  13       13.99       32.15     29.34 o 
   3   6  13       42.50       29.42     43.62 o 
  -5   7  13      120.23       78.16     36.35 o 
  -4   7  13      145.63      127.21     34.23 o 
  -3   7  13      107.77      154.51     31.98 o 
  -2   7  13     1659.08     1682.09     45.39 o 
  -1   7  13      331.77      321.97     27.13 o 
   0   7  13      329.23      357.58     28.42 o 
   1   7  13       33.71       27.30     23.10 o 
   2   7  13      293.46      379.35     47.28 o 
  -4   8  13      151.63      136.62     35.99 o 
  -3   8  13      837.49      786.64     73.91 o 
  -2   8  13      184.42      181.46     20.49 o 
  -1   8  13      301.31      352.65     46.38 o 
   0   8  13      184.24      229.79     31.98 o 
   1   8  13      182.69      152.26     26.72 o 
   2   8  13       59.44       93.73     38.21 o 
  -4   9  13       69.66       11.68     35.28 o 
  -3   9  13      221.67      207.96     36.69 o 
  -2   9  13      156.96      157.07     20.69 o 
  -1   9  13       97.12       79.34     21.85 o 
   0   9  13      415.65      418.18     33.14 o 
   1   9  13      285.60      268.88     29.90 o 
   2   9  13       13.16       -3.27     33.62 o 
  -4  10  13      259.38      300.58     42.78 o 
  -3  10  13       98.63       95.90     40.31 o 
  -2  10  13      147.29      138.67     21.37 o 
  -1  10  13      287.53      270.70     31.54 o 
   0  10  13      557.77      551.05     52.47 o 
   1  10  13      160.28      134.33     27.55 o 
   2  10  13       18.48       30.12     31.86 o 
  -4  11  13      163.84      168.89     39.65 o 
  -3  11  13        2.49       27.66     29.84 o 
  -2  11  13      320.31      305.09     25.63 o 
  -1  11  13      172.22      133.73     28.19 o 
   0  11  13       71.32       66.70     22.06 o 
   1  11  13       33.86       72.10     28.16 o 
   2  11  13      426.36      381.63     49.21 o 
  -4  12  13       24.62       23.96     25.43 o 
  -3  12  13      164.42      176.06     30.25 o 
  -2  12  13      496.90      483.31     36.19 o 
  -1  12  13      384.14      305.98     65.32 o 
   0  12  13      196.20      188.74     24.19 o 
   1  12  13      544.53      567.62     97.45 o 
  -3  13  13       14.84       57.73     26.72 o 
  -2  13  13       56.03       67.51     25.57 o 
  -1  13  13        1.19      -23.58     26.82 o 
   0  13  13       11.25      -14.03     20.33 o 
   1  13  13        3.20       31.38     27.50 o 
  -3  14  13       46.46       15.83     28.59 o 
  -2  14  13      265.42      229.76     35.89 o 
  -1  14  13      317.33      239.67     38.03 o 
   0  14  13       47.07       34.56     24.78 o 
   1  14  13       94.18       72.75     30.50 o 
  -2  15  13       76.75       61.75     30.38 o 
  -1  15  13       13.69      -52.53     35.91 o 
   0  15  13       97.43       43.28     29.02 o 
  -1  16  13      264.00      133.07     36.47 o 
  -5   0  14       73.91      199.57     61.32 o 
  -4   0  14      623.54      567.73     71.99 o 
  -3   0  14        8.59       25.08     33.36 o 
  -2   0  14      384.40      452.37     36.86 o 
  -1   0  14      382.32      399.58     55.65 o 
   0   0  14     1783.09     2137.58     60.52 o 
   1   0  14      278.24      303.78     44.80 o 
   2   0  14      197.86      236.22     60.25 o 
  -5   1  14       57.57       65.78     37.50 o 
  -4   1  14       15.55       -4.25     27.16 o 
  -3   1  14       70.33       75.14     25.96 o 
  -2   1  14       52.67       54.90     17.95 o 
  -1   1  14        0.20       -3.94     14.23 o 
   0   1  14       47.25       37.13     19.72 o 
   1   1  14      210.28      159.23     28.32 o 
   2   1  14        4.09      -36.61     30.50 o 
  -5   2  14       13.04       29.65     37.41 o 
  -4   2  14      515.17      560.85     73.77 o 
  -3   2  14      409.15      404.06     53.49 o 
  -2   2  14     1852.77     2055.99     52.41 o 
  -1   2  14      136.89       69.98     19.19 o 
   0   2  14      342.24      369.68     26.68 o 
   1   2  14      334.05      375.68     33.95 o 
   2   2  14      429.18      523.59     60.01 o 
  -5   3  14       58.06       14.85     37.32 o 
  -4   3  14        0.84       -7.47     29.97 o 
  -3   3  14       27.54       33.45     26.78 o 
  -2   3  14       15.50        7.17     15.31 o 
  -1   3  14      158.22      106.80     24.43 o 
   0   3  14       70.93       60.75     19.59 o 
   1   3  14       53.34       50.89     25.66 o 
   2   3  14        9.86       12.17     28.79 o 
  -5   4  14       17.56        8.02     32.99 o 
  -4   4  14      485.89      545.79     59.45 o 
  -3   4  14      222.74      186.56     33.13 o 
  -2   4  14      688.59      753.83     40.81 o 
  -1   4  14      136.57       92.68     24.51 o 
   0   4  14      565.19      677.75     57.94 o 
   1   4  14      126.38      148.79     27.34 o 
   2   4  14      176.45      196.12     35.43 o 
  -5   5  14       54.66       65.16     35.36 o 
  -4   5  14        1.43      -10.63     28.89 o 
  -3   5  14      185.18      165.81     33.83 o 
  -2   5  14       11.73       -5.62     17.37 o 
  -1   5  14      103.45       77.95     23.33 o 
   0   5  14      116.35      105.42     23.51 o 
   1   5  14       74.09       46.06     22.71 o 
   2   5  14        3.34      -14.48     32.55 o 
  -4   6  14      141.03      133.20     36.27 o 
  -3   6  14       73.83       34.18     28.76 o 
  -2   6  14      717.39      773.85     57.44 o 
  -1   6  14      213.13      231.35     29.33 o 
   0   6  14      717.84      816.17     93.99 o 
   1   6  14      260.03      289.58     29.14 o 
   2   6  14      167.05      124.15     67.57 o 
  -4   7  14        2.28       33.78     31.49 o 
  -3   7  14      157.22      101.52     55.41 o 
  -2   7  14      152.02      209.97     23.48 o 
  -1   7  14      484.99      415.63     40.03 o 
   0   7  14       42.07       12.43     19.22 o 
   1   7  14      236.06      186.08     30.14 o 
   2   7  14      110.92       58.27     37.31 o 
  -4   8  14      208.00      145.88     39.10 o 
  -3   8  14       12.06       14.03     29.59 o 
  -2   8  14      270.80      258.07     26.07 o 
  -1   8  14      297.68      244.31     30.83 o 
   0   8  14      288.92      332.05     53.24 o 
   1   8  14      123.18       58.60     25.43 o 
   2   8  14      138.08      185.45     43.46 o 
  -4   9  14       39.24       33.48     35.27 o 
  -3   9  14      332.74      314.26     42.52 o 
  -2   9  14       33.03       47.43     20.77 o 
  -1   9  14      229.81      167.66     25.58 o 
   0   9  14       56.29       46.20     20.82 o 
   1   9  14      471.30      422.58     76.64 o 
   2   9  14       49.74      -17.84     41.02 o 
  -4  10  14      113.04       88.95     26.20 o 
  -3  10  14      241.33      197.34     40.87 o 
  -2  10  14       54.16       66.81     22.23 o 
  -1  10  14      131.62      139.00     28.62 o 
   0  10  14      114.20       90.26     23.57 o 
   1  10  14      188.40      187.09     32.56 o 
  -3  11  14      231.72      265.12     50.22 o 
  -2  11  14       66.35       56.42     27.09 o 
  -1  11  14      214.34      130.06     29.40 o 
   0  11  14      223.36      225.75     27.06 o 
   1  11  14      423.90      390.53     94.22 o 
  -3  12  14       43.76       57.28     35.37 o 
  -2  12  14       47.81       55.04     24.07 o 
  -1  12  14       41.36       26.76     27.87 o 
   0  12  14       77.58       57.30     22.87 o 
   1  12  14        6.35       17.24     35.80 o 
  -3  13  14      366.95      320.54     38.33 o 
  -2  13  14       29.04       20.59     29.15 o 
  -1  13  14      647.77      416.63     64.22 o 
   0  13  14       48.06       57.18     23.57 o 
  -2  14  14        0.70      -34.66     28.38 o 
  -1  14  14       82.37       18.91     31.53 o 
   0  14  14       70.05       72.94     31.00 o 
  -5   1  15      265.23      342.78     50.81 o 
  -4   1  15        1.73       -3.51     30.45 o 
  -3   1  15      891.95      809.91     49.46 o 
  -2   1  15       13.85      -17.75     17.70 o 
  -1   1  15      792.00      795.78     49.35 o 
   0   1  15        5.71      -10.42     22.14 o 
   1   1  15      718.36      673.05     42.13 o 
   2   1  15        5.79      -20.21     33.63 o 
  -4   2  15      257.58      189.94     37.17 o 
  -3   2  15       14.94       57.57     30.82 o 
  -2   2  15        3.24       12.76     19.67 o 
  -1   2  15        9.21       35.71     28.17 o 
   0   2  15        3.41        6.39     22.53 o 
   1   2  15       23.03       26.87     26.15 o 
   2   2  15       38.90      -12.78     38.38 o 
  -4   3  15        8.01       -4.65     30.75 o 
  -3   3  15      371.80      371.31     54.58 o 
  -2   3  15       10.37       -7.42     16.00 o 
  -1   3  15     1470.08     1426.45    119.60 o 
   0   3  15        9.82       19.53     26.51 o 
   1   3  15      490.38      462.71     37.88 o 
   2   3  15      100.97       84.96     37.40 o 
  -4   4  15        1.64        4.74     31.60 o 
  -3   4  15       10.99       32.86     29.80 o 
  -2   4  15      215.14      227.76     27.95 o 
  -1   4  15       48.82       45.78     29.79 o 
   0   4  15       44.32       43.21     22.63 o 
   1   4  15      211.03      210.37     32.12 o 
   2   4  15       48.54        5.98     36.41 o 
  -4   5  15        4.88      -19.27     31.40 o 
  -3   5  15      448.49      448.38     69.63 o 
  -2   5  15       21.92       11.36     19.37 o 
  -1   5  15      792.65      748.19     59.69 o 
   0   5  15        0.88        8.29     22.31 o 
   1   5  15      600.31      587.91     47.71 o 
   2   5  15       22.14       32.18     44.15 o 
  -4   6  15      178.03      188.59     40.78 o 
  -3   6  15       32.54        4.74     31.16 o 
  -2   6  15      128.28      181.15     24.69 o 
  -1   6  15        1.52       -0.51     32.03 o 
   0   6  15      498.33      445.52     51.62 o 
   1   6  15       15.87       25.04     26.80 o 
   2   6  15       76.30      135.46     46.74 o 
  -4   7  15       22.41       -5.73     33.48 o 
  -3   7  15      254.13      203.07     39.12 o 
  -2   7  15        7.10       19.18     20.85 o 
  -1   7  15      375.83      276.84     49.77 o 
   0   7  15      160.83      206.68     27.76 o 
   1   7  15      122.54      115.99     27.80 o 
   2   7  15       55.02       92.63     40.32 o 
  -4   8  15      165.66       97.62     38.38 o 
  -3   8  15        2.90        6.40     32.69 o 
  -2   8  15      211.72      230.10     44.48 o 
  -1   8  15        9.03        0.56     28.13 o 
   0   8  15       83.93      139.78     26.43 o 
   1   8  15       55.33       23.43     27.76 o 
  -4   9  15        0.60       -8.46     24.09 o 
  -3   9  15      411.09      380.86     47.03 o 
  -2   9  15        8.62       41.49     22.24 o 
  -1   9  15      242.72      198.30     38.32 o 
   0   9  15        1.22      -14.09     20.81 o 
   1   9  15      217.76      153.40     32.11 o 
  -3  10  15       22.06      -12.41     31.98 o 
  -2  10  15      415.97      407.64     63.96 o 
  -1  10  15        1.45      -17.85     28.15 o 
   0  10  15      220.40      192.78     39.98 o 
   1  10  15       19.54       94.92     31.15 o 
  -3  11  15       94.23      121.08     38.59 o 
  -2  11  15       39.25       -0.37     24.10 o 
  -1  11  15       32.11       25.60     30.72 o 
   0  11  15       13.52       -1.38     26.48 o 
  -3  12  15        0.21       20.09     37.53 o 
  -2  12  15      352.93      286.72     42.13 o 
  -1  12  15       13.60       24.77     31.89 o 
   0  12  15      218.29      141.77     29.01 o 
  -2  13  15       20.30        9.35     29.87 o 
  -1  13  15       37.02       18.25     31.41 o 
  -4   0  16      293.81      334.87     71.89 o 
  -3   0  16      191.61      136.95     47.87 o 
  -2   0  16      516.18      577.83     90.93 o 
  -1   0  16        3.50       15.79     38.40 o 
   0   0  16     1025.90     1188.82    104.74 o 
   1   0  16       23.32      -20.97     56.50 o 
   2   0  16      282.67      208.38     64.63 o 
  -4   1  16        0.20      -22.02     36.67 o 
  -3   1  16       12.00      -10.46     27.73 o 
  -2   1  16        4.86        0.59     20.09 o 
  -1   1  16       75.75       59.57     28.65 o 
   0   1  16       32.10       52.62     26.53 o 
   1   1  16        0.20        3.20     27.43 o 
   2   1  16        4.11      -25.53     36.09 o 
  -4   2  16      218.87      202.15     42.19 o 
  -3   2  16       58.19       42.11     33.22 o 
  -2   2  16      528.04      524.01     45.30 o 
  -1   2  16      212.47      158.46     45.91 o 
   0   2  16      363.97      344.80     54.50 o 
   1   2  16       11.84        8.98     27.88 o 
  -4   3  16       11.03       11.85     33.93 o 
  -3   3  16       36.89       44.82     33.73 o 
  -2   3  16      150.28      166.89     21.31 o 
  -1   3  16       88.06      106.78     33.53 o 
   0   3  16       46.90       10.83     25.27 o 
   1   3  16        1.35       -8.12     26.35 o 
  -4   4  16      291.74      273.35     44.98 o 
  -3   4  16      132.20      108.92     39.38 o 
  -2   4  16      340.61      301.11     26.79 o 
  -1   4  16       49.76       76.32     33.30 o 
   0   4  16      591.16      585.43     41.77 o 
   1   4  16       45.32       14.00     27.81 o 
  -4   5  16       16.37       -4.35     35.09 o 
  -3   5  16       45.80       71.02     34.90 o 
  -2   5  16        4.70       40.53     21.74 o 
  -1   5  16      159.98      136.23     37.85 o 
   0   5  16       48.31       -0.92     22.91 o 
   1   5  16       47.31        2.14     27.74 o 
  -4   6  16      143.91      106.02     40.05 o 
  -3   6  16       94.43       43.13     47.74 o 
  -2   6  16      313.82      337.46     30.21 o 
  -1   6  16      131.91       97.20     34.01 o 
   0   6  16      348.80      355.15     40.29 o 
   1   6  16        6.60       21.96     28.28 o 
  -4   7  16       59.36       48.90     26.25 o 
  -3   7  16      191.27      180.30     40.81 o 
  -2   7  16       96.53       98.80     23.98 o 
  -1   7  16       42.20       49.14     32.59 o 
   0   7  16       21.18        9.08     23.81 o 
   1   7  16      162.23      117.30     32.35 o 
  -3   8  16        3.28       16.42     33.65 o 
  -2   8  16      298.63      193.32     36.99 o 
  -1   8  16      124.87       62.83     32.79 o 
   0   8  16      476.26      410.52     58.25 o 
   1   8  16        5.19       19.71     29.50 o 
  -3   9  16      246.41      214.17     77.15 o 
  -2   9  16       77.33        7.85     24.75 o 
  -1   9  16      347.37      272.51     33.84 o 
   0   9  16       88.22      115.30     27.75 o 
  -3  10  16        0.28       -3.84     34.86 o 
  -2  10  16      245.76      244.82     35.19 o 
  -1  10  16        2.16       -1.48     30.10 o 
   0  10  16        8.62        3.11     27.63 o 
  -2  11  16       14.94       11.58     36.15 o 
  -1  11  16      277.84      172.43     53.99 o 
   0  11  16       27.55        2.14     28.44 o 
  -1  12  16        0.01       -6.44     32.48 o 
  -4   1  17      190.77      157.06     46.29 o 
  -3   1  17      295.18      356.47     43.01 o 
  -2   1  17      168.82      177.71     26.09 o 
  -1   1  17      170.21      154.45     33.81 o 
   0   1  17      229.84      264.26     54.92 o 
   1   1  17      233.53      257.71     36.33 o 
  -4   2  17        1.59       19.99     37.87 o 
  -3   2  17        1.12      -18.37     47.03 o 
  -2   2  17       10.09       43.38     22.23 o 
  -1   2  17        8.94       -2.83     28.58 o 
   0   2  17       65.26       77.51     28.04 o 
   1   2  17        5.79        6.96     28.75 o 
  -4   3  17      178.02      180.78     43.89 o 
  -3   3  17      125.41      113.07     39.26 o 
  -2   3  17      401.72      378.19     33.07 o 
  -1   3  17      227.55      179.13     34.78 o 
   0   3  17       98.08      105.87     32.16 o 
   1   3  17      143.79      190.39     34.61 o 
  -4   4  17        0.53      -18.90     38.62 o 
  -3   4  17        9.06       17.62     35.68 o 
  -2   4  17        4.72        5.89     23.33 o 
  -1   4  17       36.04       35.62     33.84 o 
   0   4  17       38.86       13.31     25.14 o 
   1   4  17       18.13       33.43     29.20 o 
  -3   5  17       97.69       94.13     38.26 o 
  -2   5  17      447.15      393.41     37.91 o 
  -1   5  17      421.81      334.31     44.15 o 
   0   5  17       72.20       49.73     26.31 o 
   1   5  17      176.29      193.85     34.48 o 
  -3   6  17      121.19      116.76     42.18 o 
  -2   6  17       50.74       78.29     28.74 o 
  -1   6  17       81.06       36.35     36.25 o 
   0   6  17      222.11      154.13     28.57 o 
  -3   7  17      164.77       93.72     40.37 o 
  -2   7  17       27.23       27.19     30.03 o 
  -1   7  17       11.68       26.13     33.70 o 
   0   7  17       69.45       46.65     26.63 o 
  -3   8  17       47.41       63.53     40.82 o 
  -2   8  17       96.80       92.20     31.14 o 
  -1   8  17       55.27       -7.68     26.61 o 
   0   8  17       17.72        1.60     28.24 o 
  -2   9  17        2.59        7.97     28.96 o 
  -1   9  17      388.56      281.71     35.11 o 
  -1  10  17       32.53       59.03     34.22 o 
  -3   0  18      247.41      190.71     60.69 o 
  -2   0  18       42.36       -6.37     40.06 o 
  -1   0  18      169.22      135.97     95.84 o 
   0   0  18       33.91        2.25     42.73 o 
  -3   1  18      114.48       71.02     41.01 o 
  -2   1  18        1.83       -2.70     27.50 o 
  -1   1  18        0.19       -9.25     30.56 o 
   0   1  18        2.22       14.85     27.80 o 
  -3   2  18      394.09      338.51     52.28 o 
  -2   2  18      204.53      217.98     32.84 o 
  -1   2  18      398.04      302.93     71.63 o 
   0   2  18       45.94       46.75     27.19 o 
  -3   3  18        2.08       -6.03     38.76 o 
  -2   3  18      175.00      141.65     42.10 o 
  -1   3  18        3.21       -4.68     31.59 o 
   0   3  18        4.94       46.92     27.45 o 
  -3   4  18       41.30       -0.13     40.26 o 
  -2   4  18        1.75        0.09     29.36 o 
  -1   4  18      260.33      193.85     37.11 o 
   0   4  18       90.98       73.74     28.41 o 
  -3   5  18        2.56       -6.34     39.20 o 
  -2   5  18        4.85        8.95     29.70 o 
  -1   5  18        2.15      -10.20     33.97 o 
   0   5  18       33.89        4.80     28.92 o 
  -2   6  18       75.82       49.95     30.86 o 
  -1   6  18      533.55      417.96     86.18 o 
  -2   7  18      178.27       88.53     41.77 o 
  -1   7  18        2.87       12.78     32.99 o 
  -2   1  19      201.86      217.65     38.07 o 
  -1   1  19        6.71       18.09     31.74 o 
  -2   2  19       10.04       18.93     24.22 o 
  -1   2  19       39.15       35.63     32.50 o 
                                                 
